# Supplementary material for: Crystal structure of bis­[4-(4-chloro­benz­yl)pyridine-κN]bis­(thio­cyanato-κN)zinc
Source: Acta Crystallogr Sect E Struct Rep Online. 2014 Sep 27;70(Pt 10):m355–6. doi: 10.1107/S160053681402039X (PMC4257228; doi:10.1107/S160053681402039X)
Supplement: Supplementary file 1 [file e-70-0m355-sup1.cif]

##############################################################################
#                                                                            #
# This CIF contains the data in a paper accepted for publication in          #
# Acta Crystallographica Section E. It conforms to the requirements of       #
# Notes for Authors for Acta Crystallographica Section E, and has been       #
# peer reviewed under the auspices of the IUCr Commission on Journals.       #
#                                                                            #
# Full details of the Crystallographic Information File format               #
# are given in the paper "The Crystallographic Information File (CIF):       #
# a New Standard Archive File for Crystallography" by S. R. Hall, F. H.      #
# Allen and I. D. Brown [Acta Cryst. (1991), A47, 655-685].                  #
#                                                                            #
# The current version of the core CIF dictionary is obtainable from          #
# ftp://ftp.iucr.org/pub/cif_core.dic.                                       #
#                                                                            #
# Software is freely available for graphical display of the structure(s)     #
# in this CIF. For information consult the CIF software page                 #
# http://www.iucr.org/resources/cif/software.                                #
#                                                                            #
# This file may be used for bona fide research purposes within the           #
# scientific community so long as proper attribution is given to the journal # 
# article from which it was obtained.                                        #
#                                                                            #
##############################################################################
data_I
_database_code_depnum_ccdc_archive 'CCDC 1021253'
_audit_creation_method     SHELXL-97
_chemical_name_systematic
;
Bis[4-(4-chlorobenzyl)pyridine-\k<i>N</i>]bis(thiocyanato-\k<i>N</i>)zinc
;
_chemical_name_common     ?
_chemical_formula_moiety     'C26 H20 Cl2 N4 S2 Zn'
_chemical_formula_sum     'C26 H20 Cl2 N4 S2 Zn'
_chemical_formula_iupac     '[Zn (N C S)2 (C12 H10 Cl N)2]'
_chemical_formula_weight     588.85
_chemical_melting_point     ?
_symmetry_cell_setting     monoclinic
_symmetry_space_group_name_H-M     'C 2/c'
_symmetry_space_group_name_Hall     '-C 2yc'
loop_
    _symmetry_equiv_pos_as_xyz
    'x, y, z'
    '-x, y, -z+1/2'
    'x+1/2, y+1/2, z'
    '-x+1/2, y+1/2, -z+1/2'
    '-x, -y, -z'
    'x, -y, z-1/2'
    '-x+1/2, -y+1/2, -z'
    'x+1/2, -y+1/2, z-1/2'
_cell_length_a     29.094(3)
_cell_length_b     4.9911(3)
_cell_length_c     18.312(2)
_cell_angle_alpha     90.00
_cell_angle_beta     98.867(8)
_cell_angle_gamma     90.00
_cell_volume     2627.3(4)
_cell_formula_units_Z     4
_cell_measurement_reflns_used     ?
_cell_measurement_theta_min     1.42
_cell_measurement_theta_max     26.00
_cell_measurement_temperature     150(2)
_exptl_crystal_description     needle
_exptl_crystal_colour     colourless
_exptl_crystal_size_max     0.12
_exptl_crystal_size_mid     0.08
_exptl_crystal_size_min     0.07
_exptl_crystal_density_diffrn     1.489
_exptl_crystal_density_meas     ?
_exptl_crystal_density_method     'not measured'
_exptl_crystal_F_000     1200
_exptl_absorpt_coefficient_mu     1.320
_exptl_absorpt_correction_type     numerical
_exptl_absorpt_process_details
                               '(<i>X-SHAPE</i> and <i>X-RED32</i>; Stoe, 2008)'
_exptl_absorpt_correction_T_min     0.8786
_exptl_absorpt_correction_T_max     0.9063
_exptl_special_details     ?
_diffrn_ambient_temperature     150(2)
_diffrn_radiation_type     MoK\a
_diffrn_radiation_wavelength     0.71073
_diffrn_radiation_source     'fine-focus sealed tube'
_diffrn_radiation_monochromator     graphite
_diffrn_measurement_device_type     'Stoe IPDS-2'
_diffrn_measurement_method     '\w scans'
_diffrn_detector_area_resol_mean     ?
_diffrn_reflns_number     8309
_diffrn_reflns_av_R_equivalents     0.0772
_diffrn_reflns_av_sigmaI/netI     0.0584
_diffrn_reflns_theta_min     1.42
_diffrn_reflns_theta_max     26.00
_diffrn_reflns_theta_full     26.00
_diffrn_measured_fraction_theta_max     0.997
_diffrn_measured_fraction_theta_full     0.997
_diffrn_reflns_limit_h_min     -35
_diffrn_reflns_limit_h_max     35
_diffrn_reflns_limit_k_min     -6
_diffrn_reflns_limit_k_max     6
_diffrn_reflns_limit_l_min     -22
_diffrn_reflns_limit_l_max     21
_diffrn_standards_number     ?
_diffrn_standards_interval_count     ?
_diffrn_standards_interval_time     ?
_diffrn_standards_decay_%     ?
_refine_special_details
;
 Refinement of F^2^ against ALL reflections.  The weighted R-factor wR and
 goodness of fit S are based on F^2^, conventional R-factors R are based
 on F, with F set to zero for negative F^2^. The threshold expression of
 F^2^ > 2sigma(F^2^) is used only for calculating R-factors(gt) etc. and is
 not relevant to the choice of reflections for refinement.  R-factors based
 on F^2^ are statistically about twice as large as those based on F, and R-
 factors based on ALL data will be even larger.
;
_reflns_number_total     2570
_reflns_number_gt     1773
_reflns_threshold_expression     I>2sigma(I)
_refine_ls_structure_factor_coef     Fsqd
_refine_ls_matrix_type     full
_refine_ls_R_factor_all     0.0990
_refine_ls_R_factor_gt     0.0631
_refine_ls_wR_factor_gt     0.1324
_refine_ls_wR_factor_ref     0.1482
_refine_ls_goodness_of_fit_ref     1.077
_refine_ls_restrained_S_all     1.077
_refine_ls_number_reflns     2570
_refine_ls_number_parameters     159
_refine_ls_number_restraints     0
_refine_ls_hydrogen_treatment     constr
_refine_ls_weighting_scheme     calc
_refine_ls_weighting_details
         'calc w=1/[\s^2^(Fo^2^)+(0.0577P)^2^+3.8490P] where P=(Fo^2^+2Fc^2^)/3'
_atom_sites_solution_hydrogens     geom
_atom_sites_solution_primary     direct
_atom_sites_solution_secondary     difmap
_refine_ls_shift/su_max     0.000
_refine_ls_shift/su_mean     0.000
_refine_diff_density_max     0.680
_refine_diff_density_min     -0.459
_refine_ls_extinction_method     none
_refine_ls_extinction_coef     ?
loop_
    _atom_type_symbol
    _atom_type_description
    _atom_type_scat_dispersion_real
    _atom_type_scat_dispersion_imag
    _atom_type_scat_source
    'C' 'C' 0.0033 0.0016
                         'International Tables Vol C Tables 4.2.6.8 and 6.1.1.4'
    'H' 'H' 0.0000 0.0000
                         'International Tables Vol C Tables 4.2.6.8 and 6.1.1.4'
    'Cl' 'Cl' 0.1484 0.1585
                         'International Tables Vol C Tables 4.2.6.8 and 6.1.1.4'
    'N' 'N' 0.0061 0.0033
                         'International Tables Vol C Tables 4.2.6.8 and 6.1.1.4'
    'S' 'S' 0.1246 0.1234
                         'International Tables Vol C Tables 4.2.6.8 and 6.1.1.4'
    'Zn' 'Zn' 0.2839 1.4301
                         'International Tables Vol C Tables 4.2.6.8 and 6.1.1.4'
_computing_data_collection     'X-AREA (Stoe, 2008)'
_computing_cell_refinement     'X-AREA (Stoe, 2008)'
_computing_data_reduction     'X-AREA (Stoe, 2008)'
_computing_structure_solution     'SHELXS97 (Sheldrick, 2008)'
_computing_structure_refinement     'SHELXL97 (Sheldrick, 2008)'
_computing_molecular_graphics
;
XP in SHELXTL (Sheldrick, 2008) and <i>DIAMOND</i> (Brandenburg,
2011)
;
_computing_publication_material     'publCIF (Westrip, 2010)'
loop_
    _atom_site_type_symbol
    _atom_site_label
    _atom_site_fract_x
    _atom_site_fract_y
    _atom_site_fract_z
    _atom_site_U_iso_or_equiv
    _atom_site_adp_type
    _atom_site_calc_flag
    _atom_site_refinement_flags
    _atom_site_occupancy
    _atom_site_symmetry_multiplicity
    _atom_site_disorder_assembly
    _atom_site_disorder_group
    Zn Zn1 0.0000 -0.30960(18) 0.2500 0.0536(3) Uani d S 1 2 . .
    N N1 0.03121(14) -0.4936(9) 0.3362(3) 0.0632(11) Uani d . 1 1 . .
    C C1 0.04787(16) -0.6043(11) 0.3893(3) 0.0564(12) Uani d . 1 1 . .
    S S1 0.07036(5) -0.7701(3) 0.46152(9) 0.0767(5) Uani d . 1 1 . .
    N N11 0.04855(12) -0.0763(8) 0.2133(2) 0.0482(9) Uani d . 1 1 . .
    C C11 0.04345(16) 0.0091(10) 0.1431(3) 0.0547(12) Uani d . 1 1 . .
    H H11 0.0185 -0.0612 0.1088 0.066 Uiso calc R 1 1 . .
    C C12 0.07260(16) 0.1938(10) 0.1181(3) 0.0552(11) Uani d . 1 1 . .
    H H12 0.0671 0.2525 0.0682 0.066 Uiso calc R 1 1 . .
    C C13 0.11000(16) 0.2929(10) 0.1667(3) 0.0551(12) Uani d . 1 1 . .
    C C14 0.11577(16) 0.2014(12) 0.2384(3) 0.0591(13) Uani d . 1 1 . .
    H H14 0.1411 0.2640 0.2731 0.071 Uiso calc R 1 1 . .
    C C15 0.08515(16) 0.0205(10) 0.2597(3) 0.0561(12) Uani d . 1 1 . .
    H H15 0.0899 -0.0395 0.3096 0.067 Uiso calc R 1 1 . .
    C C16 0.14365(18) 0.4920(11) 0.1412(3) 0.0654(14) Uani d . 1 1 . .
    H H16A 0.1505 0.6354 0.1786 0.078 Uiso calc R 1 1 . .
    H H16B 0.1289 0.5759 0.0944 0.078 Uiso calc R 1 1 . .
    C C17 0.18905(16) 0.3592(11) 0.1292(3) 0.0600(14) Uani d . 1 1 . .
    C C18 0.18905(17) 0.1565(13) 0.0792(3) 0.0688(15) Uani d . 1 1 . .
    H H18 0.1603 0.0952 0.0529 0.083 Uiso calc R 1 1 . .
    C C19 0.22994(19) 0.0380(15) 0.0660(4) 0.0815(18) Uani d . 1 1 . .
    H H19 0.2292 -0.1021 0.0307 0.098 Uiso calc R 1 1 . .
    C C20 0.27132(18) 0.1235(16) 0.1039(4) 0.0776(18) Uani d . 1 1 . .
    C C21 0.2727(2) 0.3210(18) 0.1536(4) 0.093(2) Uani d . 1 1 . .
    H H21 0.3017 0.3783 0.1800 0.112 Uiso calc R 1 1 . .
    C C22 0.2313(2) 0.4443(15) 0.1669(4) 0.0854(19) Uani d . 1 1 . .
    H H22 0.2324 0.5859 0.2018 0.103 Uiso calc R 1 1 . .
    Cl Cl1 0.32321(5) -0.0187(5) 0.08551(11) 0.1091(8) Uani d . 1 1 . .
loop_
    _atom_site_aniso_label
    _atom_site_aniso_U_11
    _atom_site_aniso_U_22
    _atom_site_aniso_U_33
    _atom_site_aniso_U_12
    _atom_site_aniso_U_13
    _atom_site_aniso_U_23
    Zn1 0.0483(4) 0.0500(5) 0.0615(5) 0.000 0.0050(3) 0.000
    N1 0.058(2) 0.057(3) 0.074(3) 0.006(2) 0.008(2) 0.004(2)
    C1 0.051(2) 0.055(3) 0.061(3) -0.003(2) 0.003(2) -0.007(3)
    S1 0.0709(8) 0.0855(12) 0.0657(9) -0.0042(7) -0.0148(7) 0.0094(8)
    N11 0.0429(18) 0.050(2) 0.050(2) 0.0061(17) 0.0016(16) -0.0037(19)
    C11 0.048(2) 0.053(3) 0.059(3) 0.001(2) -0.004(2) -0.002(2)
    C12 0.053(2) 0.051(3) 0.058(3) -0.001(2) -0.004(2) 0.004(3)
    C13 0.051(2) 0.041(3) 0.071(3) 0.005(2) 0.001(2) -0.006(3)
    C14 0.052(2) 0.063(3) 0.059(3) -0.002(2) -0.004(2) -0.007(3)
    C15 0.055(3) 0.058(3) 0.053(3) 0.001(2) 0.004(2) -0.005(2)
    C16 0.064(3) 0.048(3) 0.081(4) -0.007(2) 0.003(3) -0.002(3)
    C17 0.050(3) 0.061(4) 0.066(3) -0.011(2) -0.003(2) 0.014(3)
    C18 0.049(3) 0.076(4) 0.078(4) -0.008(3) -0.001(2) 0.001(3)
    C19 0.061(3) 0.103(5) 0.080(4) 0.009(3) 0.008(3) 0.000(4)
    C20 0.050(3) 0.110(5) 0.069(4) 0.004(3) -0.001(3) 0.027(4)
    C21 0.051(3) 0.132(6) 0.089(5) -0.024(4) -0.012(3) 0.034(5)
    C22 0.066(3) 0.091(5) 0.093(5) -0.017(3) -0.006(3) -0.003(4)
    Cl1 0.0565(8) 0.168(2) 0.1023(13) 0.0255(10) 0.0118(8) 0.0551(14)
_geom_special_details
;
 All esds (except the esd in the dihedral angle between two l.s. planes)
 are estimated using the full covariance matrix.  The cell esds are taken
 into account individually in the estimation of esds in distances, angles
 and torsion angles; correlations between esds in cell parameters are only
 used when they are defined by crystal symmetry.  An approximate (isotropic)
 treatment of cell esds is used for estimating esds involving l.s. planes.
;
loop_
    _geom_bond_atom_site_label_1
    _geom_bond_atom_site_label_2
    _geom_bond_site_symmetry_2
    _geom_bond_distance
    _geom_bond_publ_flag
    Zn1 N1 2 1.928(5) ?
    Zn1 N1 . 1.928(5) ?
    Zn1 N11 . 2.024(4) ?
    Zn1 N11 2 2.024(4) ?
    N1 C1 . 1.157(6) ?
    C1 S1 . 1.611(6) ?
    N11 C11 . 1.342(6) ?
    N11 C15 . 1.346(6) ?
    C11 C12 . 1.377(7) ?
    C11 H11 . 0.9500 ?
    C12 C13 . 1.386(7) ?
    C12 H12 . 0.9500 ?
    C13 C14 . 1.375(7) ?
    C13 C16 . 1.518(7) ?
    C14 C15 . 1.367(7) ?
    C14 H14 . 0.9500 ?
    C15 H15 . 0.9500 ?
    C16 C17 . 1.524(7) ?
    C16 H16A . 0.9900 ?
    C16 H16B . 0.9900 ?
    C17 C18 . 1.363(8) ?
    C17 C22 . 1.380(7) ?
    C18 C19 . 1.383(8) ?
    C18 H18 . 0.9500 ?
    C19 C20 . 1.363(8) ?
    C19 H19 . 0.9500 ?
    C20 C21 . 1.338(10) ?
    C20 Cl1 . 1.747(6) ?
    C21 C22 . 1.408(10) ?
    C21 H21 . 0.9500 ?
    C22 H22 . 0.9500 ?
loop_
    _geom_angle_atom_site_label_1
    _geom_angle_atom_site_label_2
    _geom_angle_atom_site_label_3
    _geom_angle_site_symmetry_1
    _geom_angle_site_symmetry_3
    _geom_angle
    _geom_angle_publ_flag
    N1 Zn1 N1 2 . 123.1(3) ?
    N1 Zn1 N11 2 . 105.49(17) ?
    N1 Zn1 N11 . . 106.33(16) ?
    N1 Zn1 N11 2 2 106.32(16) ?
    N1 Zn1 N11 . 2 105.49(17) ?
    N11 Zn1 N11 . 2 109.7(2) ?
    C1 N1 Zn1 . . 176.6(4) ?
    N1 C1 S1 . . 177.6(5) ?
    C11 N11 C15 . . 116.9(4) ?
    C11 N11 Zn1 . . 121.4(3) ?
    C15 N11 Zn1 . . 121.4(3) ?
    N11 C11 C12 . . 123.2(4) ?
    N11 C11 H11 . . 118.4 ?
    C12 C11 H11 . . 118.4 ?
    C11 C12 C13 . . 119.3(5) ?
    C11 C12 H12 . . 120.4 ?
    C13 C12 H12 . . 120.4 ?
    C14 C13 C12 . . 117.5(5) ?
    C14 C13 C16 . . 121.5(5) ?
    C12 C13 C16 . . 121.0(5) ?
    C15 C14 C13 . . 120.3(5) ?
    C15 C14 H14 . . 119.9 ?
    C13 C14 H14 . . 119.9 ?
    N11 C15 C14 . . 122.9(5) ?
    N11 C15 H15 . . 118.6 ?
    C14 C15 H15 . . 118.6 ?
    C13 C16 C17 . . 112.0(4) ?
    C13 C16 H16A . . 109.2 ?
    C17 C16 H16A . . 109.2 ?
    C13 C16 H16B . . 109.2 ?
    C17 C16 H16B . . 109.2 ?
    H16A C16 H16B . . 107.9 ?
    C18 C17 C22 . . 118.2(5) ?
    C18 C17 C16 . . 120.6(4) ?
    C22 C17 C16 . . 121.2(6) ?
    C17 C18 C19 . . 121.6(5) ?
    C17 C18 H18 . . 119.2 ?
    C19 C18 H18 . . 119.2 ?
    C20 C19 C18 . . 119.5(7) ?
    C20 C19 H19 . . 120.2 ?
    C18 C19 H19 . . 120.2 ?
    C21 C20 C19 . . 120.6(6) ?
    C21 C20 Cl1 . . 119.6(5) ?
    C19 C20 Cl1 . . 119.7(6) ?
    C20 C21 C22 . . 120.2(6) ?
    C20 C21 H21 . . 119.9 ?
    C22 C21 H21 . . 119.9 ?
    C17 C22 C21 . . 119.9(7) ?
    C17 C22 H22 . . 120.1 ?
    C21 C22 H22 . . 120.1 ?
_iucr_refine_instructions_details
;
TITL Zn(NCS)2(4-(4-Chlorobenyl)pyridine)2 in C2/c
CELL  0.71073   29.0942   4.9911  18.3118  90.000  98.867  90.000
ZERR  4           0.0027   0.0003   0.0020   0.000   0.008   0.000
LATT   7
SYMM             - X ,              Y ,    0.50000 - Z
SFAC  C  H Cl  N  S Zn
UNIT   104   80   8  16   8   4
L.S. 10
ACTA
BOND $H
TEMP -123
WGHT    0.057700    3.849000
FVAR       0.30832
ZN1   6    0.000000   -0.309599    0.250000    10.50000    0.04834    0.04998 =
         0.06146    0.00000    0.00500    0.00000
N1    4    0.031214   -0.493598    0.336205    11.00000    0.05781    0.05687 =
         0.07399    0.00397    0.00760    0.00562
C1    1    0.047868   -0.604276    0.389294    11.00000    0.05112    0.05510 =
         0.06103   -0.00744    0.00291   -0.00318
S1    5    0.070355   -0.770095    0.461517    11.00000    0.07094    0.08548 =
         0.06566    0.00939   -0.01481   -0.00422
N11   4    0.048554   -0.076263    0.213309    11.00000    0.04285    0.05009 =
         0.04994   -0.00372    0.00158    0.00612
C11   1    0.043446    0.009134    0.143057    11.00000    0.04819    0.05318 =
         0.05869   -0.00222   -0.00429    0.00126
AFIX  43
H11   2    0.018501   -0.061201    0.108833    11.00000   -1.20000
AFIX   0
C12   1    0.072598    0.193768    0.118135    11.00000    0.05336    0.05069 =
         0.05767    0.00408   -0.00371   -0.00067
AFIX  43
H12   2    0.067142    0.252540    0.068203    11.00000   -1.20000
AFIX   0
C13   1    0.110001    0.292945    0.166719    11.00000    0.05089    0.04075 =
         0.07111   -0.00618    0.00126    0.00540
C14   1    0.115766    0.201352    0.238357    11.00000    0.05194    0.06251 =
         0.05882   -0.00720   -0.00383   -0.00177
AFIX  43
H14   2    0.141121    0.263967    0.273130    11.00000   -1.20000
AFIX   0
C15   1    0.085150    0.020502    0.259744    11.00000    0.05507    0.05838 =
         0.05335   -0.00488    0.00361    0.00106
AFIX  43
H15   2    0.089921   -0.039484    0.309575    11.00000   -1.20000
AFIX   0
C16   1    0.143650    0.492003    0.141163    11.00000    0.06419    0.04801 =
         0.08135   -0.00199    0.00298   -0.00652
AFIX  23
H16A  2    0.150460    0.635404    0.178620    11.00000   -1.20000
H16B  2    0.128892    0.575896    0.094383    11.00000   -1.20000
AFIX   0
C17   1    0.189049    0.359169    0.129157    11.00000    0.04979    0.06061 =
         0.06591    0.01380   -0.00274   -0.01134
C18   1    0.189048    0.156503    0.079250    11.00000    0.04861    0.07619 =
         0.07804    0.00096   -0.00123   -0.00763
AFIX  43
H18   2    0.160269    0.095208    0.052935    11.00000   -1.20000
AFIX   0
C19   1    0.229937    0.037964    0.066002    11.00000    0.06080    0.10300 =
         0.07966   -0.00011    0.00790    0.00871
AFIX  43
H19   2    0.229173   -0.102090    0.030704    11.00000   -1.20000
AFIX   0
C20   1    0.271321    0.123474    0.103935    11.00000    0.05021    0.11016 =
         0.06909    0.02691   -0.00111    0.00444
C21   1    0.272708    0.321022    0.153594    11.00000    0.05112    0.13196 =
         0.08929    0.03401   -0.01249   -0.02381
AFIX  43
H21   2    0.301739    0.378291    0.179959    11.00000   -1.20000
AFIX   0
C22   1    0.231261    0.444341    0.166904    11.00000    0.06638    0.09068 =
         0.09331   -0.00299   -0.00645   -0.01702
AFIX  43
H22   2    0.232352    0.585916    0.201805    11.00000   -1.20000
AFIX   0
CL1   3    0.323210   -0.018700    0.085505    11.00000    0.05653    0.16833 =
         0.10231    0.05507    0.01176    0.02547
HKLF 4 1 -1.0000  0.0000  0.0000  0.0000  1.0000  0.0000  0.0000  0.0000 -1.0000
REM  Zn(NCS)2(4-(4-Chlorobenyl)pyridine)2  (TN320) in C2/c
REM R1 =  0.0631 for   1773 Fo > 4sig(Fo)  and  0.0990 for all   2570 data
REM    159 parameters refined using      0 restraints
END
WGHT      0.0588      3.7082
REM Highest difference peak  0.680,  deepest hole -0.459,  1-sigma level  0.065
Q1    1   0.3341  0.1427  0.1340  11.00000  0.05    0.68
Q2    1   0.0119 -0.4278  0.3003  11.00000  0.05    0.46
Q3    1   0.0081 -0.5813  0.2579  11.00000  0.05    0.35
Q4    1  -0.0218 -0.2670  0.1996  11.00000  0.05    0.33
Q5    1   0.0640 -0.8695  0.4090  11.00000  0.05    0.24
Q6    1   0.3254 -0.0882  0.0818  11.00000  0.05    0.23
Q7    1   0.0885  0.2308  0.1434  11.00000  0.05    0.23
Q8    1   0.0203 -0.0745  0.2403  11.00000  0.05    0.20
Q9    1   0.3131  0.0032  0.0611  11.00000  0.05    0.20
Q10   1   0.0897 -0.6519  0.5062  11.00000  0.05    0.19
Q11   1   0.0614 -0.0385  0.2339  11.00000  0.05    0.19
Q12   1   0.0683 -0.5391  0.4398  11.00000  0.05    0.18
Q13   1   0.0214 -0.2442  0.1715  11.00000  0.05    0.17
Q14   1   0.0683  0.3073  0.0880  11.00000  0.05    0.17
Q15   1   0.2836  0.2859  0.1584  11.00000  0.05    0.17
Q16   1   0.0425  0.0015  0.1861  11.00000  0.05    0.17
Q17   1   0.0502 -0.3101  0.2279  11.00000  0.05    0.17
Q18   1   0.0122 -0.2921  0.1638  11.00000  0.05    0.17
Q19   1   0.0411 -0.4320  0.3416  11.00000  0.05    0.17
Q20   1   0.0404 -0.5920  0.4417  11.00000  0.05    0.17
;
data_global
_journal_date_recd_electronic     2014-08-30
_journal_date_accepted     2014-09-11
_journal_name_full     'Acta Crystallographica, Section E'
_journal_year     2014
_journal_volume     70
_journal_issue     10
_journal_page_first     m355
_journal_page_last     m356
_journal_paper_category     HM
_journal_paper_doi     10.1107/S160053681402039X
_journal_coeditor_code     WM5054
_publ_contact_author
;
      Julia Werner
      Institut f\"ur Anorganische Chemie
      Christian-Albrechts-Universit\"at Kiel
      Max-Eyth Strasse 2
      D-24118 Kiel
      Germany
;
_publ_contact_author_email     jwerner@ac.uni-kiel.de
_publ_contact_author_fax     '(+)431-880-1520'
_publ_contact_author_phone     '(+)431-880-2410'
_publ_section_title
;
Crystal structure of
bis[4-(4-chlorobenzyl)pyridine-\k<i>N</i>]bis(thiocyanato-\k<i>N</i>)zinc
;
loop_
    _publ_author_name
    _publ_author_footnote
    _publ_author_address
    'Werner, Julia' .
;
Institut f\"ur Anorganische Chemie
Christian-Albrechts-Universit\"at Kiel
Max-Eyth-Strasse 2
24118 Kiel
Germany
;
    'Neumann, Tristan' .
;
Institut f\"ur Anorganische Chemie
Christian-Albrechts-Universit\"at Kiel
Max-Eyth-Strasse 2
24118 Kiel
Germany
;
    'Je\&s, Inke' .
;
Institut f\"ur Anorganische Chemie
Christian-Albrechts-Universit\"at Kiel
Max-Eyth-Strasse 2
24118 Kiel
Germany
;
    'N\"ather, Christian' .
;
Institut f\"ur Anorganische Chemie
Christian-Albrechts-Universit\"at Kiel
Max-Eyth-Strasse 2
24118 Kiel
Germany
;
