# Supplementary material for: Crystal structure of bis­[4-(4-chloro­benz­yl)pyridine-κN]bis­(thio­cyanato-κN)zinc
Source: Acta Crystallogr Sect E Struct Rep Online. 2014 Sep 27;70(Pt 10):m355–6. doi: 10.1107/S160053681402039X (PMC4257228; doi:10.1107/S160053681402039X)
Supplement: Supplementary file 2 [file e-70-0m355-Isup2.hkl]

# 
# h,k,l, Fc-squared, Fo-squared, sigma(Fo-squared) and status flag 
# 
data_I
_shelx_title ' Zn(NCS)2(4-(4-Chlorobenyl)pyridine)2  (TN320) in C2/c' 
_shelx_refln_list_code          4 
_shelx_F_calc_maximum      323.62 
_exptl_crystal_F_000      1200.00 
_reflns_d_resolution_high  0.8105 
 
loop_ 
 _symmetry_equiv_pos_as_xyz 
 'x, y, z' 
 '-x, y, -z+1/2' 
 'x+1/2, y+1/2, z' 
 '-x+1/2, y+1/2, -z+1/2' 
 '-x, -y, -z' 
 'x, -y, z-1/2' 
 '-x+1/2, -y+1/2, -z' 
 'x+1/2, -y+1/2, z-1/2' 
 
_cell_length_a    29.0942 
_cell_length_b     4.9911 
_cell_length_c    18.3118 
_cell_angle_alpha  90.000 
_cell_angle_beta   98.867 
_cell_angle_gamma  90.000 
 
_shelx_F_squared_multiplier     1.000 
 
loop_ 
 _refln_index_h 
 _refln_index_k 
 _refln_index_l 
 _refln_F_squared_calc 
 _refln_F_squared_meas 
 _refln_F_squared_sigma 
 _refln_observed_status 
   2   0   0     7320.40     9550.91    232.94 o 
   4   0   0    18865.53    20934.78    171.87 o 
   6   0   0      541.91      622.23     94.17 o 
   8   0   0    12878.72    13933.57    114.86 o 
  10   0   0       68.56      -14.50     82.74 o 
  12   0   0     8485.87     8363.11     86.73 o 
  14   0   0      542.82      544.62     62.18 o 
  16   0   0    12215.88    11996.53    108.93 o 
  18   0   0     7934.38     8413.22    206.87 o 
  20   0   0     1281.37     1372.96     68.32 o 
  22   0   0     8887.40     9081.75    318.85 o 
  24   0   0        9.88       14.78     63.28 o 
  26   0   0     5328.54     5232.21    174.52 o 
  28   0   0     2307.56     2260.43     93.99 o 
  30   0   0      199.21      290.98     61.32 o 
  32   0   0       48.30        3.99     66.43 o 
  34   0   0      197.16       73.41     54.53 o 
   1   1   0     2040.89     1896.44    160.09 o 
   3   1   0    10708.70    10071.16    380.46 o 
   5   1   0    26752.79    26001.12    593.48 o 
   7   1   0    19751.24    20964.21    314.66 o 
   9   1   0       49.17       85.84     57.45 o 
  11   1   0     3157.15     3163.85     52.44 o 
  13   1   0        2.39       66.16     50.32 o 
  15   1   0      359.61      374.42     44.58 o 
  17   1   0     2696.16     2783.22     47.78 o 
  19   1   0      279.22      275.63     41.33 o 
  21   1   0       35.06      140.69     48.09 o 
  23   1   0      430.72      500.21     50.58 o 
  25   1   0      662.68      694.93     47.67 o 
  27   1   0      266.40      223.54     44.41 o 
  29   1   0      909.71      856.60     56.26 o 
  31   1   0        0.46      -15.20     54.48 o 
  33   1   0      294.36      161.44     56.92 o 
   0   2   0       80.13      108.19    104.47 o 
   2   2   0     8799.74     7957.78    104.73 o 
   4   2   0       70.21      154.82     67.74 o 
   6   2   0     2047.99     1875.37     59.54 o 
   8   2   0     2655.41     2597.82     62.23 o 
  10   2   0    11357.57    11566.17    162.98 o 
  12   2   0     3271.06     3315.02     93.76 o 
  14   2   0    13354.82    13221.27    123.23 o 
  16   2   0     8281.12     8210.77     81.22 o 
  18   2   0     1521.07     1616.28     48.66 o 
  20   2   0      451.34      483.54     45.52 o 
  22   2   0     2096.20     2281.46     62.63 o 
  24   2   0        3.32       -1.04     56.09 o 
  26   2   0     1468.64     1420.35    112.04 o 
  28   2   0      508.48      433.90     61.07 o 
  30   2   0      410.16      386.59     40.86 o 
  32   2   0      403.97      297.16     42.12 o 
   1   3   0      741.07      773.90     55.02 o 
   3   3   0     6401.34     5875.85    159.95 o 
   5   3   0     1252.06     1208.58     65.94 o 
   7   3   0     1318.92     1288.32     61.52 o 
   9   3   0     4621.50     4328.63    146.08 o 
  11   3   0     1015.19      967.18     50.06 o 
  13   3   0      593.60      706.22     49.02 o 
  15   3   0      709.96      561.09     48.52 o 
  17   3   0      571.57      633.25     63.37 o 
  19   3   0     2865.22     3068.69    162.78 o 
  21   3   0     2294.17     2311.93    202.92 o 
  23   3   0      678.50      820.16    106.00 o 
  25   3   0      793.08      924.92     95.55 o 
  27   3   0       24.90       67.40     44.39 o 
  29   3   0        9.27       66.67     41.94 o 
   0   4   0     2098.24     1897.30    128.26 o 
   2   4   0      963.15     1002.65     56.50 o 
   4   4   0      257.95      232.83     54.05 o 
   6   4   0      174.52      173.21     55.91 o 
   8   4   0        5.31       69.64     60.89 o 
  10   4   0       51.73      -11.66     65.06 o 
  12   4   0      159.59      168.30     44.02 o 
  14   4   0      168.48      192.73     45.46 o 
  16   4   0       44.74       94.88     43.76 o 
  18   4   0        2.22       98.43     39.35 o 
  20   4   0      205.66      200.72     47.29 o 
  22   4   0       70.18       83.34     44.96 o 
  24   4   0        9.91       -4.60     41.38 o 
  26   4   0        0.03       61.34     43.08 o 
   1   5   0      170.43      126.95     62.88 o 
   3   5   0      236.97      245.48     67.49 o 
   5   5   0      725.03      628.80    107.17 o 
   7   5   0     1711.97     1472.24    129.80 o 
   9   5   0      594.96      492.96     96.31 o 
  11   5   0      201.01      217.34     96.99 o 
  13   5   0       48.75      119.33     84.28 o 
  15   5   0       61.91       82.73     66.89 o 
  17   5   0       54.31       74.18     80.84 o 
  19   5   0      306.69      337.70     56.46 o 
   0   6   0      191.56       68.61    106.71 o 
   2   6   0       26.50       26.04     75.27 o 
   4   6   0       19.88       -9.97     86.90 o 
   6   6   0      155.98      147.04     77.83 o 
 -35   1   1       91.92       24.16     40.48 o 
 -33   1   1       78.16       48.79     55.25 o 
 -31   1   1      361.89      288.64     47.83 o 
 -29   1   1       95.53       89.29     45.18 o 
 -27   1   1      578.71      581.90     44.83 o 
 -25   1   1      209.29      156.94     45.94 o 
 -23   1   1     5858.71     5958.63    252.96 o 
 -21   1   1     1941.78     2004.76     77.98 o 
 -19   1   1     1907.16     2093.31     55.76 o 
 -17   1   1       62.45       89.10     47.09 o 
 -15   1   1      434.15      342.95     52.08 o 
 -13   1   1    18475.44    20358.32    202.87 o 
 -11   1   1     7907.84     7295.89     58.85 o 
  -9   1   1    10489.79     9908.41     65.82 o 
  -7   1   1     5393.36     5859.82     74.24 o 
  -5   1   1    14509.13    14615.73    280.67 o 
  -3   1   1      661.88      555.43     90.33 o 
  -1   1   1     3138.52     3269.46    123.82 o 
   1   1   1     4468.61     4820.92    210.18 o 
   3   1   1    72779.18    69996.79   4252.59 o 
   5   1   1    48493.64    50139.15    541.85 o 
   7   1   1    18033.04    16877.30    104.28 o 
   9   1   1     4565.39     4469.43     69.00 o 
  11   1   1     1991.50     1966.66     55.37 o 
  13   1   1     4994.77     5089.60     55.28 o 
  15   1   1     1493.44     1409.24     44.83 o 
  17   1   1     3507.26     3566.40     46.94 o 
  19   1   1     4823.63     4758.89     87.09 o 
  21   1   1     3661.33     3672.78     62.85 o 
  23   1   1     1377.03     1514.29     55.40 o 
  25   1   1      749.09      721.65     49.75 o 
  27   1   1      113.01      118.08     46.24 o 
  29   1   1      534.16      537.02     43.21 o 
  31   1   1      727.65      701.98     45.25 o 
  33   1   1      173.30      171.34     38.44 o 
 -32   2   1      293.89      169.65     42.47 o 
 -30   2   1      313.92      401.31     66.26 o 
 -28   2   1      179.23      147.80     53.46 o 
 -26   2   1      297.68      270.30     45.98 o 
 -24   2   1      234.27      209.03     54.25 o 
 -22   2   1        5.37      133.35     50.72 o 
 -20   2   1      290.86      367.57     51.12 o 
 -18   2   1      394.92      494.50     54.04 o 
 -16   2   1     1219.49     1250.79     46.71 o 
 -14   2   1     5952.28     6264.94    121.28 o 
 -12   2   1     3205.49     3385.92     57.30 o 
 -10   2   1     5932.96     5621.27     83.10 o 
  -8   2   1     2781.19     2882.69     60.11 o 
  -6   2   1      864.36      915.08     56.98 o 
  -4   2   1     1324.70      978.82     72.29 o 
  -2   2   1     1642.59     1380.92     64.36 o 
   0   2   1      631.18      625.17     82.88 o 
   2   2   1     4128.95     3349.38     86.52 o 
   4   2   1      233.63      286.56     83.80 o 
   6   2   1     3164.06     3247.29     81.30 o 
   8   2   1     7626.82     6733.81     75.13 o 
  10   2   1     2419.41     2425.63     55.56 o 
  12   2   1     5916.00     5800.85     55.60 o 
  14   2   1     2135.02     2054.67     53.98 o 
  16   2   1      497.76      510.37     45.51 o 
  18   2   1      362.68      380.60     43.72 o 
  20   2   1       18.77       87.35     46.24 o 
  22   2   1       26.74        6.29     56.08 o 
  24   2   1     1044.59     1173.85     44.18 o 
  26   2   1      295.21      372.72     51.11 o 
  28   2   1      469.31      535.41     44.02 o 
  30   2   1      333.97      355.75     39.36 o 
  32   2   1       82.53       -0.26     42.85 o 
 -31   3   1        1.58       55.22     41.46 o 
 -29   3   1       94.76      151.70     48.66 o 
 -27   3   1       34.83       34.33     40.83 o 
 -25   3   1      373.72      273.70     66.59 o 
 -23   3   1      510.27      509.96     86.31 o 
 -21   3   1      540.69      587.17    145.13 o 
 -19   3   1      150.93      281.05     84.94 o 
 -17   3   1      111.34      193.24     52.71 o 
 -15   3   1       63.56      123.73     48.19 o 
 -13   3   1     1208.43     1272.08     89.01 o 
 -11   3   1     3300.74     3304.70    101.69 o 
  -9   3   1     1364.25     1201.91     67.89 o 
  -7   3   1     1304.91     1202.04     60.88 o 
  -5   3   1      875.02      899.65     57.26 o 
  -3   3   1      166.46      181.31     62.36 o 
  -1   3   1      453.68      457.45     63.64 o 
   1   3   1      217.21      232.83     57.81 o 
   3   3   1      304.53      187.76     66.33 o 
   5   3   1     5867.89     5826.50    330.30 o 
   7   3   1      203.40      169.88     52.75 o 
   9   3   1       83.98      144.21     55.60 o 
  11   3   1        1.38       73.30     48.57 o 
  13   3   1      271.17      315.68     50.31 o 
  15   3   1      965.55      924.53     52.21 o 
  17   3   1      613.62      556.29     53.80 o 
  19   3   1      196.37      196.74     41.38 o 
  21   3   1      518.29      677.63     79.47 o 
  23   3   1       67.82      112.55     58.21 o 
  25   3   1      124.04      209.26     61.07 o 
  27   3   1       20.47       71.85     44.59 o 
  29   3   1       41.38       99.44     45.01 o 
 -26   4   1      141.43       10.22     45.22 o 
 -24   4   1      203.96       62.65     43.89 o 
 -22   4   1      340.05      454.39    123.47 o 
 -20   4   1      420.59      441.12     60.74 o 
 -18   4   1      731.65      770.42    122.11 o 
 -16   4   1      990.70     1153.90    158.19 o 
 -14   4   1      629.12      533.25    103.87 o 
 -12   4   1      803.00      779.03     80.72 o 
 -10   4   1      213.99      171.93     64.08 o 
  -8   4   1      346.63      379.63    129.08 o 
  -6   4   1     1005.64     1059.40     67.83 o 
  -4   4   1     1924.58     1707.89     65.83 o 
  -2   4   1     2913.73     2947.92     66.42 o 
   0   4   1     2911.84     3101.02     88.85 o 
   2   4   1     1475.30     1421.66     67.12 o 
   4   4   1     1107.94     1018.47     67.63 o 
   6   4   1      961.83      989.14     68.46 o 
   8   4   1      572.15      522.20     58.11 o 
  10   4   1      476.21      524.02     56.68 o 
  12   4   1      495.10      532.78     50.43 o 
  14   4   1     1081.76      983.35     55.56 o 
  16   4   1     1281.75     1418.96     83.13 o 
  18   4   1      483.15      458.05     47.48 o 
  20   4   1      276.90      260.95     40.39 o 
  22   4   1      314.31      422.15     55.37 o 
  24   4   1      223.12      207.98     65.76 o 
  26   4   1      214.44      226.50     87.64 o 
 -19   5   1       19.91       79.29     59.08 o 
 -17   5   1      186.02      174.49     58.87 o 
 -15   5   1        5.77       44.87     77.54 o 
 -13   5   1      168.22      134.24     69.55 o 
 -11   5   1        0.29       29.22     70.59 o 
  -9   5   1        0.20       52.93     74.52 o 
  -7   5   1      128.62      109.65     72.70 o 
  -5   5   1       17.61       47.51     72.57 o 
  -3   5   1      108.06       67.33     60.23 o 
  -1   5   1      188.39      204.22     53.20 o 
   1   5   1        0.35       89.86     54.10 o 
   3   5   1        1.94      -12.78     54.20 o 
   5   5   1        8.10       18.51     59.29 o 
   7   5   1        2.51       33.38     60.64 o 
   9   5   1      625.98      482.43     68.49 o 
  11   5   1       77.70      121.94     58.28 o 
  13   5   1      272.09      335.80     66.59 o 
  15   5   1        7.52       33.83     66.54 o 
  17   5   1       51.21      215.44     96.15 o 
  19   5   1        1.19       47.98     70.74 o 
  -8   6   1       12.56       41.34    110.56 o 
  -6   6   1       37.29       23.41     87.69 o 
  -4   6   1      187.38       83.51     74.45 o 
  -2   6   1      253.10      183.99     73.69 o 
   0   6   1      167.63      154.36    100.04 o 
   2   6   1       96.27      148.93     82.34 o 
   4   6   1       30.18      101.98     77.35 o 
   6   6   1       63.92       70.69     77.85 o 
 -34   0   2      345.49      203.30    113.98 o 
 -32   0   2       20.25       39.48     54.92 o 
 -30   0   2      109.57      203.67     64.38 o 
 -28   0   2      418.87      628.37     63.36 o 
 -26   0   2      681.40      731.98     83.53 o 
 -24   0   2     7552.82     7577.20    430.78 o 
 -22   0   2        8.63       60.59     82.45 o 
 -20   0   2    12389.03    13009.52    144.46 o 
 -18   0   2     8933.71     9337.15    157.01 o 
 -16   0   2     1066.19     1266.29     60.74 o 
 -14   0   2     6386.98     7077.90    148.79 o 
 -12   0   2       22.24      103.11     72.42 o 
 -10   0   2     1218.31     1128.10     82.55 o 
  -8   0   2    74811.55    83014.73    256.43 o 
  -6   0   2    24765.76    28254.74    235.48 o 
  -4   0   2     5618.92     6986.44    156.73 o 
  -2   0   2    21789.22    24824.36    236.70 o 
   2   0   2    50352.88    53487.90    416.27 o 
   4   0   2     7614.88     8170.54    172.53 o 
   6   0   2       43.45      148.54    135.72 o 
   8   0   2    38207.88    37467.47    601.83 o 
  10   0   2    23160.23    23416.63    481.07 o 
  12   0   2      583.38      631.66     64.93 o 
  14   0   2      983.39     1194.49     61.72 o 
  16   0   2     1241.23     1347.55     63.50 o 
  18   0   2      412.57      485.78     81.65 o 
  20   0   2     7341.33     7574.05     80.89 o 
  22   0   2    10831.99    11400.66    177.64 o 
  24   0   2      795.25      902.71    107.30 o 
  26   0   2     2349.90     2306.14     69.46 o 
  28   0   2      468.16      483.24     56.34 o 
  30   0   2       10.58      120.66     66.57 o 
  32   0   2      328.31      264.53     66.43 o 
  34   0   2      318.07      275.82    105.57 o 
 -35   1   2       49.23      110.44     41.06 o 
 -33   1   2        4.66       57.78     37.51 o 
 -31   1   2      862.27      830.38     71.73 o 
 -29   1   2      616.46      564.11     44.48 o 
 -27   1   2       99.68      158.41     93.64 o 
 -25   1   2      995.12     1027.17     51.91 o 
 -23   1   2      363.01      422.81     48.17 o 
 -21   1   2     1216.03     1249.62     45.95 o 
 -19   1   2      784.44      802.26     46.89 o 
 -17   1   2     1139.58     1256.11     46.18 o 
 -15   1   2     1440.28     1779.79     46.28 o 
 -13   1   2    10274.63    11357.02    111.73 o 
 -11   1   2      132.96       87.93     55.38 o 
  -9   1   2     9459.17    10170.12    141.87 o 
  -7   1   2    52059.54    54600.06   1848.50 o 
  -5   1   2    26741.04    27964.50    499.45 o 
  -3   1   2     7603.70     8192.71    184.12 o 
  -1   1   2     2426.68     2244.94    228.71 o 
   3   1   2       64.78       44.28    104.40 o 
   5   1   2      619.14      549.35     89.96 o 
   7   1   2    12884.97    12878.96    177.41 o 
   9   1   2     6806.22     6297.39     95.15 o 
  11   1   2      135.53      178.93     51.04 o 
  13   1   2       73.48      121.78     45.52 o 
  15   1   2     9175.17     9369.10     87.08 o 
  17   1   2     1441.44     1689.25     45.00 o 
  19   1   2       85.54      206.27     42.79 o 
  21   1   2     2208.56     2138.35     48.23 o 
  23   1   2      520.32      505.86     40.71 o 
  25   1   2       32.16      113.89     38.48 o 
  27   1   2      485.96      495.16     42.17 o 
  29   1   2        1.62       76.36     50.17 o 
  31   1   2      304.67      284.44     76.28 o 
  33   1   2       94.55      125.72     65.82 o 
 -32   2   2      293.90      240.76     43.26 o 
 -30   2   2        1.34       61.52     39.41 o 
 -28   2   2      584.40      550.18    106.96 o 
 -26   2   2      355.62      398.46     50.14 o 
 -24   2   2      287.29      313.00     63.42 o 
 -22   2   2     2588.63     2689.45    245.34 o 
 -20   2   2      645.67      747.70     50.03 o 
 -18   2   2     2231.92     2150.38     78.29 o 
 -16   2   2     2944.14     2892.20    139.49 o 
 -14   2   2       46.05        1.94     50.09 o 
 -12   2   2     5098.23     5627.03    124.49 o 
 -10   2   2    17828.54    17415.16    151.49 o 
  -8   2   2    10567.01    10858.19    133.27 o 
  -6   2   2    17702.74    16354.37     83.62 o 
  -4   2   2     4613.55     3518.42     82.10 o 
  -2   2   2     3204.80     2892.05    142.86 o 
   0   2   2       12.29       50.93    103.54 o 
   2   2   2       83.11      145.49    124.55 o 
   4   2   2      120.77       92.36    133.28 o 
   6   2   2    13915.39    13436.19    490.80 o 
   8   2   2    21412.58    20181.97    269.97 o 
  10   2   2      983.56      989.49     64.98 o 
  12   2   2    14505.74    14772.66    184.21 o 
  14   2   2      251.30      441.49     44.68 o 
  16   2   2      135.33      187.02     47.29 o 
  18   2   2     5887.72     5862.31    120.76 o 
  20   2   2     1042.09     1038.48     46.61 o 
  22   2   2      210.01      193.16     46.09 o 
  24   2   2      388.26      470.69     37.83 o 
  26   2   2        2.72       19.88     35.77 o 
  28   2   2       10.06       62.76     33.16 o 
  30   2   2      154.77      196.47     42.62 o 
  32   2   2       29.23      -26.22     38.59 o 
 -31   3   2       10.24       29.52     60.42 o 
 -29   3   2      152.36       69.96     45.38 o 
 -27   3   2      347.72      436.72     74.78 o 
 -25   3   2      285.83      369.37     92.57 o 
 -23   3   2      959.39      827.98    144.35 o 
 -21   3   2     1290.70     1295.44    168.66 o 
 -19   3   2      196.96      257.03     53.51 o 
 -17   3   2     2063.64     1993.97    188.55 o 
 -15   3   2     4972.34     5380.34    389.90 o 
 -13   3   2      391.10      438.89     54.78 o 
 -11   3   2     3164.01     2980.68    201.46 o 
  -9   3   2      244.28      269.31     65.94 o 
  -7   3   2       56.73       70.97     65.74 o 
  -5   3   2      522.64      502.92     70.49 o 
  -3   3   2     1599.99     1442.26     99.22 o 
  -1   3   2     2826.99     2764.88     78.77 o 
   1   3   2     7988.11     7519.69    172.55 o 
   3   3   2     2189.35     1857.47     97.73 o 
   5   3   2     2434.21     2461.93    122.66 o 
   7   3   2     3442.57     2998.76     89.32 o 
   9   3   2      327.68      267.85     53.99 o 
  11   3   2     8332.15     8839.71    159.31 o 
  13   3   2     4859.06     4557.59     96.99 o 
  15   3   2      365.69      335.66     46.17 o 
  17   3   2      238.00      351.59     41.63 o 
  19   3   2      777.84      782.93     42.56 o 
  21   3   2      127.63      113.52     38.32 o 
  23   3   2      419.38      395.15     40.38 o 
  25   3   2      288.64      280.25     48.47 o 
  27   3   2       96.35       95.93     34.75 o 
  29   3   2      260.59      211.83     74.82 o 
 -26   4   2        7.88       34.62     44.25 o 
 -24   4   2        3.65       20.64     44.51 o 
 -22   4   2        0.77       36.01     69.16 o 
 -20   4   2       43.70       43.95     45.93 o 
 -18   4   2      105.28      144.38     49.23 o 
 -16   4   2        0.19       16.33     57.46 o 
 -14   4   2       88.18      109.79     58.75 o 
 -12   4   2      228.88      249.79     60.05 o 
 -10   4   2      126.39      128.10     59.60 o 
  -8   4   2      377.56      315.35     56.83 o 
  -6   4   2      423.32      438.58     58.21 o 
  -4   4   2       98.48      120.35     56.40 o 
  -2   4   2        3.25       61.97     58.88 o 
   0   4   2        1.78       70.02     53.89 o 
   2   4   2        2.34      -20.76     70.60 o 
   4   4   2       75.47      158.43     79.08 o 
   6   4   2        0.44       34.62     72.52 o 
   8   4   2      285.20      291.87     66.34 o 
  10   4   2     1251.93     1148.37     62.07 o 
  12   4   2      768.89      721.65     61.35 o 
  14   4   2      114.96      174.69     47.95 o 
  16   4   2      376.14      391.82     50.51 o 
  18   4   2      365.18      444.08     51.22 o 
  20   4   2       69.99       34.55     41.82 o 
  22   4   2      177.14      138.53     50.74 o 
  24   4   2       64.45       48.06     35.88 o 
  26   4   2       68.83      112.31     61.31 o 
 -19   5   2      194.40      196.45     58.95 o 
 -17   5   2      330.34      285.07     57.82 o 
 -15   5   2      245.99      272.27     63.77 o 
 -13   5   2      532.14      487.08    225.28 o 
 -11   5   2      129.10      119.61     66.64 o 
  -9   5   2       86.48       96.39     69.40 o 
  -7   5   2      624.60      577.49     73.25 o 
  -5   5   2      706.85      690.84     65.14 o 
  -3   5   2      490.00      506.97     53.76 o 
  -1   5   2      590.13      604.50     58.98 o 
   1   5   2     1020.69     1089.97     67.25 o 
   3   5   2      886.87      843.10     58.71 o 
   5   5   2      240.28      210.64     67.49 o 
   7   5   2       20.87       62.26     63.83 o 
   9   5   2      196.65      248.51     71.17 o 
  11   5   2      123.46      235.11    128.76 o 
  13   5   2       64.74      188.08     99.57 o 
  15   5   2      264.58      195.25    105.62 o 
  17   5   2       78.33       46.00     69.06 o 
  19   5   2      130.34      220.08     57.38 o 
  -6   6   2       10.95       51.56     68.98 o 
  -4   6   2       23.60       21.93     67.96 o 
  -2   6   2       11.76       -3.57     86.11 o 
   0   6   2      125.50      134.87     87.48 o 
   2   6   2      277.75      211.17     80.24 o 
   4   6   2       29.77      127.22     78.44 o 
   6   6   2       25.24       99.43     88.47 o 
 -35   1   3       17.49       80.40     55.63 o 
 -33   1   3      243.41      261.04     44.64 o 
 -31   1   3      724.07      599.26     42.99 o 
 -29   1   3      807.08      861.28     43.50 o 
 -27   1   3     1093.94     1258.32    116.51 o 
 -25   1   3      153.99      181.79     39.95 o 
 -23   1   3      236.21      195.69     45.10 o 
 -21   1   3     1871.06     2018.68     58.77 o 
 -19   1   3     4368.50     4660.07    148.17 o 
 -17   1   3     7821.98     7608.31    199.80 o 
 -15   1   3    14540.46    15484.27    345.52 o 
 -13   1   3     4254.06     4689.76    117.58 o 
 -11   1   3     8065.78     8595.03    134.21 o 
  -9   1   3    11643.00    12566.81    203.77 o 
  -7   1   3     4970.20     5766.84    143.71 o 
  -5   1   3    28628.50    28609.97    538.51 o 
  -3   1   3    25688.72    27123.13    476.41 o 
  -1   1   3   104727.98   105197.02    391.54 o 
   1   1   3     5443.62     4800.46    346.10 o 
   3   1   3     3421.73     3391.58    293.24 o 
   5   1   3     1518.69     1335.18     85.31 o 
   7   1   3      520.90      390.37     74.66 o 
   9   1   3      501.65      508.38     58.50 o 
  11   1   3    17528.48    16426.58    240.36 o 
  13   1   3     6137.26     5305.96     82.48 o 
  15   1   3     9961.16    10186.68     53.58 o 
  17   1   3      891.21      936.09     46.62 o 
  19   1   3      743.73      701.92     42.41 o 
  21   1   3     1842.12     1917.79     59.65 o 
  23   1   3      761.83      841.58     41.17 o 
  25   1   3     3726.19     3618.32     72.76 o 
  27   1   3     1698.72     1698.29     54.89 o 
  29   1   3      399.38      425.54     73.58 o 
  31   1   3       22.64       58.41     39.23 o 
  33   1   3       13.42      137.71     67.37 o 
 -32   2   3       89.67       96.92     56.88 o 
 -30   2   3        2.82      -40.04     40.04 o 
 -28   2   3      417.00      415.49     43.35 o 
 -26   2   3       85.72      215.11     44.53 o 
 -24   2   3      608.74      670.51    117.29 o 
 -22   2   3     1248.45     1398.31    126.73 o 
 -20   2   3      591.56      679.13     51.94 o 
 -18   2   3      736.47      766.28     46.58 o 
 -16   2   3      377.37      367.17     44.14 o 
 -14   2   3       34.08       57.39     49.66 o 
 -12   2   3     3398.70     3330.83     82.46 o 
 -10   2   3     5231.20     4998.70    115.54 o 
  -8   2   3     4095.86     4223.28     59.80 o 
  -6   2   3     7253.88     6960.77    108.74 o 
  -4   2   3       13.27       -9.52     58.77 o 
  -2   2   3     5104.47     5114.85     80.17 o 
   0   2   3     1015.45      667.37    119.86 o 
   2   2   3     2184.06     1814.51     91.09 o 
   4   2   3     3895.17     3610.82    291.66 o 
   6   2   3     5401.16     5158.99    223.51 o 
   8   2   3     2331.39     2113.88     63.14 o 
  10   2   3     2774.41     2821.60     61.19 o 
  12   2   3       48.83       17.28     55.78 o 
  14   2   3      218.33      188.14     44.99 o 
  16   2   3     3133.08     3115.92     50.04 o 
  18   2   3      668.96      665.42     47.45 o 
  20   2   3     1559.15     1502.16     43.76 o 
  22   2   3      198.57      359.94     59.86 o 
  24   2   3      317.97      297.85     36.56 o 
  26   2   3       68.77      108.59     39.26 o 
  28   2   3      161.69      125.57     35.68 o 
  30   2   3        1.43       24.66     52.09 o 
  32   2   3      213.03      198.63     39.87 o 
 -31   3   3      289.10      258.72     52.27 o 
 -29   3   3      510.07      354.31     62.83 o 
 -27   3   3       32.14       94.45     45.40 o 
 -25   3   3       55.34       30.29     43.76 o 
 -23   3   3       60.83      136.73     57.50 o 
 -21   3   3        3.07       90.77     46.56 o 
 -19   3   3      148.50      146.39     45.15 o 
 -17   3   3       26.27       28.21     49.30 o 
 -15   3   3      922.40      926.54     77.10 o 
 -13   3   3     1651.63     1660.52    141.26 o 
 -11   3   3      464.74      520.36     56.36 o 
  -9   3   3      114.60      208.93     69.64 o 
  -7   3   3       21.76       63.16     75.82 o 
  -5   3   3      747.33      714.73     68.58 o 
  -3   3   3     8715.72     8676.93    149.67 o 
  -1   3   3      855.18      727.40     65.30 o 
   1   3   3      169.37      211.87     93.31 o 
   3   3   3      469.84      453.40    111.72 o 
   5   3   3     1249.16     1330.85    118.45 o 
   7   3   3       44.02       85.42    118.87 o 
   9   3   3     1480.86     1603.41    123.08 o 
  11   3   3     2262.09     2118.64     54.24 o 
  13   3   3     6386.27     6335.33    129.33 o 
  15   3   3     1237.57     1191.30     62.94 o 
  17   3   3        1.13       56.11     40.68 o 
  19   3   3      144.92      174.25     38.93 o 
  21   3   3      613.72      581.09     67.13 o 
  23   3   3       46.34       61.17     37.43 o 
  25   3   3      178.93      248.19     43.58 o 
  27   3   3       80.36      172.47     38.47 o 
  29   3   3      106.17      104.43     40.05 o 
 -26   4   3      164.98       26.63     43.70 o 
 -24   4   3      260.50      257.62     46.99 o 
 -22   4   3      423.61      447.73    100.52 o 
 -20   4   3      876.63      838.19    117.60 o 
 -18   4   3      625.31      582.35     98.48 o 
 -16   4   3      252.29      227.35    104.39 o 
 -14   4   3       76.57      179.33     56.01 o 
 -12   4   3      952.76      888.94    139.84 o 
 -10   4   3     1083.25     1076.05    113.96 o 
  -8   4   3     2840.04     2874.57    256.22 o 
  -6   4   3      471.93      411.51     83.09 o 
  -4   4   3      973.71      998.70     66.36 o 
  -2   4   3      476.42      525.27     66.70 o 
   0   4   3      800.74      757.24     64.51 o 
   2   4   3     1471.69     1605.94    109.19 o 
   4   4   3     2143.23     2160.52    118.19 o 
   6   4   3     2737.90     2714.46    146.80 o 
   8   4   3     2569.55     2675.72    110.88 o 
  10   4   3      329.45      484.17    118.40 o 
  12   4   3      118.04      190.96     67.90 o 
  14   4   3      482.35      461.64     61.41 o 
  16   4   3      409.92      454.08     65.93 o 
  18   4   3     1656.30     1668.31    103.75 o 
  20   4   3      502.40      498.60     75.96 o 
  22   4   3      146.28      153.72     37.37 o 
  24   4   3      222.57      106.02     40.72 o 
 -19   5   3        2.98       68.78     55.96 o 
 -17   5   3        0.25      -11.44     56.12 o 
 -15   5   3        4.81       66.63     56.06 o 
 -13   5   3        0.36       49.46     73.36 o 
 -11   5   3      342.13      356.58     68.04 o 
  -9   5   3       80.32      122.25     55.68 o 
  -7   5   3      128.31      112.49     59.22 o 
  -5   5   3       28.53       71.91     53.78 o 
  -3   5   3       40.76       68.00     53.10 o 
  -1   5   3        0.77       21.22     58.08 o 
   1   5   3       31.58       45.95     53.32 o 
   3   5   3       64.81       51.09     55.73 o 
   5   5   3      140.28      177.75    116.09 o 
   7   5   3       44.22      170.17     64.51 o 
   9   5   3       77.32      113.18    128.66 o 
  11   5   3       78.04      191.13    128.08 o 
  13   5   3        3.19       84.77     91.47 o 
  15   5   3       62.45       68.93     50.92 o 
  17   5   3        0.80      -73.45     89.58 o 
  19   5   3       17.12       74.91    147.12 o 
  -6   6   3       47.19       49.76     64.99 o 
  -4   6   3       34.55       80.90     85.60 o 
  -2   6   3       45.14       49.38     57.72 o 
   0   6   3       35.26       84.46     57.55 o 
   2   6   3       17.52       21.16     58.63 o 
   4   6   3       41.34       62.20     55.71 o 
 -34   0   4      327.51      261.68     60.29 o 
 -32   0   4     1010.22      898.80     59.47 o 
 -30   0   4      266.02      261.40     77.21 o 
 -28   0   4      165.09      135.44     67.94 o 
 -26   0   4     1110.30     1212.51     50.59 o 
 -24   0   4     1659.49     1659.46    104.83 o 
 -22   0   4        9.74       72.75     52.80 o 
 -20   0   4     1563.82     1569.39     59.66 o 
 -18   0   4       76.32      140.05     62.65 o 
 -16   0   4    16888.72    18108.26    385.85 o 
 -14   0   4    28299.96    32086.05    356.51 o 
 -12   0   4    17525.07    18243.03    117.07 o 
 -10   0   4    48574.50    53304.36    724.44 o 
  -8   0   4    10298.11    12377.50    323.43 o 
  -6   0   4     1065.39     1348.75    134.38 o 
  -4   0   4     2033.49     2689.66    159.97 o 
  -2   0   4     4503.19     5322.89    203.29 o 
   0   0   4    12135.18    13407.48    228.80 o 
   4   0   4     3746.21     3915.65    168.11 o 
   6   0   4      109.13       41.34    125.86 o 
   8   0   4    20390.11    20338.88    474.97 o 
  10   0   4      289.45      505.69     99.95 o 
  12   0   4     4362.50     3831.86     85.75 o 
  14   0   4     8630.44     7860.88    181.10 o 
  16   0   4      396.60      412.78    187.88 o 
  18   0   4     7146.66     6397.13     65.07 o 
  20   0   4     6204.79     6274.99    102.48 o 
  22   0   4      613.61      522.34     54.19 o 
  24   0   4     4335.09     4186.12     57.81 o 
  26   0   4       40.38       65.26     55.63 o 
  28   0   4      272.73      247.07     58.66 o 
  30   0   4     2206.94     2001.95     62.40 o 
  32   0   4      263.41      426.97     58.55 o 
 -35   1   4      165.66      119.29     84.56 o 
 -33   1   4      155.14      107.27     41.35 o 
 -31   1   4      221.82      237.95     43.73 o 
 -29   1   4       59.24      135.22     41.41 o 
 -27   1   4      113.89      160.57     39.14 o 
 -25   1   4      897.08     1045.61     63.13 o 
 -23   1   4     1431.87     1552.07     98.45 o 
 -21   1   4     1441.72     1711.61     68.70 o 
 -19   1   4        7.53        3.39     38.89 o 
 -17   1   4        1.47       94.87     47.93 o 
 -15   1   4     3330.99     3338.75     70.02 o 
 -13   1   4      472.54      484.53     46.61 o 
 -11   1   4     3344.01     3513.38     92.46 o 
  -9   1   4    12964.42    14865.22    303.60 o 
  -7   1   4     3996.01     4170.35    129.96 o 
  -5   1   4     5742.55     5880.30    146.74 o 
  -3   1   4    58085.28    60075.34   1641.21 o 
  -1   1   4    60728.65    61583.95   1698.59 o 
   1   1   4     7817.09     7647.62    270.25 o 
   3   1   4       48.49      121.02    114.86 o 
   5   1   4     2316.64     2147.67    104.18 o 
   7   1   4      540.54      303.28     66.44 o 
   9   1   4      132.43      162.95     54.61 o 
  11   1   4      146.08      218.12     55.57 o 
  13   1   4     5191.35     5102.43     64.88 o 
  15   1   4     1258.69     1406.28     46.74 o 
  17   1   4       33.25       83.74     40.66 o 
  19   1   4     5266.22     5045.87     61.38 o 
  21   1   4      779.88      768.45     39.17 o 
  23   1   4      862.00      838.26     40.06 o 
  25   1   4      167.84      203.07     61.57 o 
  27   1   4        4.51       42.55     34.02 o 
  29   1   4      108.84      113.41     42.16 o 
  31   1   4      376.99      323.68     38.96 o 
  33   1   4       75.74       68.46     43.35 o 
 -32   2   4        9.39       53.13     53.37 o 
 -30   2   4      397.89      279.15     46.04 o 
 -28   2   4     1173.55     1206.58    189.40 o 
 -26   2   4      520.10      473.79     70.47 o 
 -24   2   4     3116.59     3060.17    383.80 o 
 -22   2   4      675.15      692.48     90.56 o 
 -20   2   4       47.96       72.82     41.13 o 
 -18   2   4     1042.29     1105.93     84.80 o 
 -16   2   4       90.12       96.89     45.00 o 
 -14   2   4      141.59      146.18     45.32 o 
 -12   2   4     1601.06     1517.77     51.86 o 
 -10   2   4      233.80      316.29     47.54 o 
  -8   2   4     7520.39     7774.36    131.62 o 
  -6   2   4    12240.50    12040.03    131.93 o 
  -4   2   4     2346.94     2240.11     75.68 o 
  -2   2   4     3537.20     3406.57    108.06 o 
   0   2   4    17480.92    15123.90    467.13 o 
   2   2   4     6549.82     6625.21    146.75 o 
   4   2   4    18980.36    19224.14    170.84 o 
   6   2   4     5490.94     4951.77    276.35 o 
   8   2   4       55.56       67.50     60.56 o 
  10   2   4      195.45      255.89     55.44 o 
  12   2   4      247.46      206.85     51.42 o 
  14   2   4      819.79      823.82     52.36 o 
  16   2   4     6600.80     6471.10    101.87 o 
  18   2   4     1655.46     1553.54     47.83 o 
  20   2   4      938.95      993.97     41.34 o 
  22   2   4      289.85      349.70     36.24 o 
  24   2   4      478.50      569.49     39.76 o 
  26   2   4       12.94        3.71     37.41 o 
  28   2   4      614.20      548.54     53.40 o 
  30   2   4      123.64       87.07     36.51 o 
 -31   3   4      154.13      193.20     57.88 o 
 -29   3   4      409.43      265.37     47.04 o 
 -27   3   4       44.33       59.98     49.66 o 
 -25   3   4      238.68      149.50     69.28 o 
 -23   3   4      762.43      833.85    140.54 o 
 -21   3   4      144.14      221.99     43.94 o 
 -19   3   4      572.40      763.56    100.36 o 
 -17   3   4      550.62      628.94     58.76 o 
 -15   3   4     1854.71     1950.55    122.68 o 
 -13   3   4     4808.54     4766.96    329.35 o 
 -11   3   4      510.99      431.32     53.97 o 
  -9   3   4      160.75      239.09     79.25 o 
  -7   3   4     1415.73     1344.73     70.79 o 
  -5   3   4     1151.42      989.76     73.04 o 
  -3   3   4      937.97      970.34     75.92 o 
  -1   3   4     4112.56     3728.16    118.34 o 
   1   3   4     2303.27     2118.25    113.93 o 
   3   3   4     1527.76     1872.30    118.45 o 
   5   3   4     4187.82     3905.76    107.62 o 
   7   3   4     3169.43     2564.92    103.09 o 
   9   3   4     1853.80     2104.78     99.73 o 
  11   3   4     6403.47     6332.24    458.91 o 
  13   3   4     3552.03     3341.58     99.57 o 
  15   3   4      323.62      475.24     46.71 o 
  17   3   4       42.86       13.11     39.33 o 
  19   3   4      100.63      162.36     37.78 o 
  21   3   4      573.44      575.82     58.67 o 
  23   3   4      591.92      601.57     61.24 o 
  25   3   4        2.99      -26.61     36.68 o 
  27   3   4      319.60      257.37     44.64 o 
  29   3   4      233.11      215.77     39.90 o 
 -26   4   4      108.48       36.76     44.66 o 
 -24   4   4        0.02       55.99     44.06 o 
 -22   4   4        7.62       53.81     46.31 o 
 -20   4   4       76.79       78.97     45.30 o 
 -18   4   4       99.60      165.28     45.59 o 
 -16   4   4      123.92      197.93     52.11 o 
 -14   4   4      230.76      251.84     67.47 o 
 -12   4   4      250.54      228.93     59.31 o 
 -10   4   4     1066.88     1020.31    114.55 o 
  -8   4   4       22.54      100.93     62.33 o 
  -6   4   4      150.95      142.04     83.30 o 
  -4   4   4        5.48       37.72     68.42 o 
  -2   4   4      269.28      275.97     64.58 o 
   0   4   4       83.90      174.39     70.52 o 
   2   4   4      341.74      348.41    104.78 o 
   4   4   4        1.77      109.09     84.16 o 
   6   4   4      480.13      340.31    103.51 o 
   8   4   4      308.96      476.75    102.57 o 
  10   4   4       28.64      111.09     67.63 o 
  12   4   4       60.04       99.63    106.51 o 
  14   4   4       30.40       54.40     54.13 o 
  16   4   4      276.41      321.05    128.13 o 
  18   4   4      108.69      107.71     56.54 o 
  20   4   4       21.12      -11.95     41.42 o 
  22   4   4        1.15       59.85     38.89 o 
  24   4   4       24.34       62.10     42.15 o 
 -19   5   4      173.10      151.19     56.13 o 
 -17   5   4      467.71      463.84    105.19 o 
 -15   5   4      253.27      191.04     53.91 o 
 -13   5   4      159.51      137.07     52.55 o 
 -11   5   4       46.05       21.97     67.32 o 
  -9   5   4       56.83       82.08     52.95 o 
  -7   5   4      186.29      235.22     57.78 o 
  -5   5   4     1397.04     1478.85    122.79 o 
  -3   5   4     1001.36      914.18     60.27 o 
  -1   5   4      271.49      287.62     54.89 o 
   1   5   4      418.81      406.03     56.66 o 
   3   5   4      844.93      821.46     87.91 o 
   5   5   4      292.56      316.16     58.77 o 
   7   5   4        4.35       42.63     86.89 o 
   9   5   4       20.32       -4.96     63.18 o 
  11   5   4      111.14       88.27     58.79 o 
  13   5   4      182.07       76.41     59.23 o 
  15   5   4      106.81      147.69    111.77 o 
  17   5   4      129.61      101.36     51.91 o 
  -4   6   4      142.29      150.58     59.50 o 
  -2   6   4       70.88       56.80     56.15 o 
   0   6   4        8.33       -2.43     57.22 o 
   2   6   4        0.97       43.30     56.97 o 
 -35   1   5      159.34      150.65     51.93 o 
 -33   1   5       12.77       37.26     45.54 o 
 -31   1   5       30.64       40.78     54.61 o 
 -29   1   5      391.43      389.50     72.05 o 
 -27   1   5       86.19       97.58     47.70 o 
 -25   1   5     1971.82     1969.19    114.11 o 
 -23   1   5     1405.00     1489.79     92.33 o 
 -21   1   5     5041.68     5573.26    246.63 o 
 -19   1   5     3791.76     4031.17    191.21 o 
 -17   1   5       11.01       60.24     44.16 o 
 -15   1   5      183.88      216.38     47.78 o 
 -13   1   5     1022.12      985.35     54.20 o 
 -11   1   5    12832.15    13921.95    346.16 o 
  -9   1   5    17197.85    18282.33    539.79 o 
  -7   1   5    10997.48    10534.11    285.06 o 
  -5   1   5     2486.81     2663.63     81.04 o 
  -3   1   5     9607.42     9268.89    113.31 o 
  -1   1   5      979.14     1043.57     94.49 o 
   1   1   5     5073.60     4522.53    174.63 o 
   3   1   5    11057.35    10749.73    124.66 o 
   5   1   5    19114.80    17953.22    212.71 o 
   7   1   5    25325.19    24020.89    196.14 o 
   9   1   5     2020.08     1829.67     60.81 o 
  11   1   5      255.13      199.14     53.25 o 
  13   1   5       94.94      104.02     59.83 o 
  15   1   5     1368.36     1461.13     79.70 o 
  17   1   5     2531.17     2416.89     49.65 o 
  19   1   5     5372.44     5136.43     95.07 o 
  21   1   5     2959.87     2966.08     55.02 o 
  23   1   5     1304.78     1284.61     38.75 o 
  25   1   5      122.32      207.74     34.55 o 
  27   1   5       39.30       98.10     37.98 o 
  29   1   5       67.54      134.58     38.71 o 
  31   1   5      131.10      119.04     34.15 o 
 -32   2   5       31.72       88.63     40.54 o 
 -30   2   5      346.91      273.16     44.22 o 
 -28   2   5      186.34      220.17     39.05 o 
 -26   2   5     1320.96     1170.71    136.31 o 
 -24   2   5      125.46      137.34     37.31 o 
 -22   2   5      475.14      561.99     49.35 o 
 -20   2   5      189.43      206.27     45.91 o 
 -18   2   5      523.04      632.91     44.76 o 
 -16   2   5      705.92      879.35     47.45 o 
 -14   2   5       36.07       65.61     45.15 o 
 -12   2   5     1068.13     1040.40     56.28 o 
 -10   2   5     1774.54     1958.03     63.88 o 
  -8   2   5     5460.98     5250.95    115.30 o 
  -6   2   5     2753.16     2529.60     73.03 o 
  -4   2   5     8461.20     8363.29    104.19 o 
  -2   2   5     2895.30     2324.91     82.96 o 
   0   2   5    11955.73    10991.00    270.57 o 
   2   2   5      101.81       83.74    121.29 o 
   4   2   5        9.93      -67.01     94.57 o 
   6   2   5      173.40      238.98     97.59 o 
   8   2   5     1120.09     1163.43     83.22 o 
  10   2   5     5263.70     5139.50     64.98 o 
  12   2   5     1312.33     1180.20     54.55 o 
  14   2   5     3759.39     3748.74     56.92 o 
  16   2   5     2054.76     2134.50     53.89 o 
  18   2   5      804.86      771.76     51.27 o 
  20   2   5      533.13      537.46     44.46 o 
  22   2   5      103.91       77.82     43.46 o 
  24   2   5        5.07      -37.35     37.35 o 
  26   2   5      685.40      641.65     57.40 o 
  28   2   5        9.02      103.71     44.93 o 
  30   2   5       12.91       60.40     43.69 o 
 -31   3   5        7.91       93.50     42.36 o 
 -29   3   5       27.92      -25.59     58.82 o 
 -27   3   5       92.41       95.62     42.32 o 
 -25   3   5       67.78       99.09     38.15 o 
 -23   3   5      326.56      327.68     60.63 o 
 -21   3   5      334.67      428.50     93.32 o 
 -19   3   5       58.40       26.93     47.82 o 
 -17   3   5      108.71      205.52     52.02 o 
 -15   3   5      120.96      150.11     45.08 o 
 -13   3   5       67.95      104.74     50.25 o 
 -11   3   5     2761.34     2842.45     96.31 o 
  -9   3   5     2498.44     2442.60     95.06 o 
  -7   3   5     1644.34     1653.13     58.49 o 
  -5   3   5      644.14      653.07     59.66 o 
  -3   3   5       29.01       47.10     57.67 o 
  -1   3   5       14.52      -23.69     64.33 o 
   1   3   5       71.42      161.43     81.69 o 
   3   3   5      322.20      362.77     91.29 o 
   5   3   5     1750.30     1823.80    104.15 o 
   7   3   5     2903.67     3015.90    123.71 o 
   9   3   5      563.28      411.11     89.31 o 
  11   3   5      427.71      627.34    109.67 o 
  13   3   5       10.52      -26.86     91.72 o 
  15   3   5        0.82      145.61     59.16 o 
  17   3   5      435.28      486.54     57.45 o 
  19   3   5      242.18      267.31     38.15 o 
  21   3   5      182.91      240.19     36.78 o 
  23   3   5      126.09      265.54     39.32 o 
  25   3   5        0.30       54.30     39.95 o 
  27   3   5       26.34       93.25     35.97 o 
 -26   4   5       75.64      141.33     47.66 o 
 -24   4   5       20.01      128.34     44.86 o 
 -22   4   5       57.26      152.34     43.13 o 
 -20   4   5      532.31      565.12    134.28 o 
 -18   4   5     1118.20     1011.90    163.21 o 
 -16   4   5     2004.01     2111.45    359.55 o 
 -14   4   5      406.17      448.31     57.45 o 
 -12   4   5      384.59      358.89     97.18 o 
 -10   4   5      711.43      759.75     71.93 o 
  -8   4   5      243.41      225.18     64.84 o 
  -6   4   5      447.81      397.91     67.09 o 
  -4   4   5      452.22      505.39     88.20 o 
  -2   4   5     1504.75     1478.73     79.06 o 
   0   4   5     2773.43     2932.25    157.64 o 
   2   4   5     1576.00     1761.63    110.67 o 
   4   4   5      406.28      473.07     85.63 o 
   6   4   5     1739.92     1998.54    106.67 o 
   8   4   5      856.52      895.02     98.36 o 
  10   4   5     1850.81     1949.30    104.25 o 
  12   4   5      190.04      102.19     83.05 o 
  14   4   5       21.00      106.12     63.51 o 
  16   4   5      357.87      444.59     65.04 o 
  18   4   5      334.98      385.03     72.95 o 
  20   4   5       61.03       64.80     50.55 o 
  22   4   5      151.48      139.49     46.69 o 
  24   4   5      310.77      284.18     50.08 o 
 -19   5   5        1.20       50.97     89.57 o 
 -17   5   5        0.24       35.97     54.01 o 
 -15   5   5      115.71      110.73     60.54 o 
 -13   5   5        8.19        9.38     53.35 o 
 -11   5   5       31.21       30.00     79.23 o 
  -9   5   5       18.49       82.00     59.81 o 
  -7   5   5        2.86      122.53     66.20 o 
  -5   5   5       81.96      109.94     66.21 o 
  -3   5   5      185.31      201.50     75.43 o 
  -1   5   5       78.99      179.92     65.58 o 
   1   5   5      253.56      392.09     65.94 o 
   3   5   5        3.24       61.28     52.22 o 
   5   5   5       30.11      133.81     74.80 o 
   7   5   5        9.79      141.09     57.62 o 
   9   5   5       13.06       76.87     81.11 o 
  11   5   5      335.84      288.02     57.92 o 
  13   5   5      176.35      245.99    164.84 o 
  15   5   5       68.34       41.62     93.94 o 
  17   5   5       47.69      147.88    171.21 o 
  -2   6   5      160.21       92.24     61.06 o 
   0   6   5      195.82      152.58     53.85 o 
 -34   0   6     1224.77      961.78    252.47 o 
 -32   0   6      311.82      158.67     45.35 o 
 -30   0   6      164.49      271.90     81.10 o 
 -28   0   6      335.52      360.42     46.65 o 
 -26   0   6      194.44      164.51     51.97 o 
 -24   0   6      134.41      112.42     51.14 o 
 -22   0   6     4039.54     4024.33    114.00 o 
 -20   0   6      151.52       64.10     68.17 o 
 -18   0   6    10190.69    11282.62    366.56 o 
 -16   0   6    45468.77    53334.68   4608.63 o 
 -14   0   6      248.02      234.43     75.86 o 
 -12   0   6    17506.47    19977.10   1917.06 o 
 -10   0   6       43.11       50.60     83.36 o 
  -8   0   6     1025.61     1464.50    139.18 o 
  -6   0   6    13547.86    13803.11   1096.05 o 
  -4   0   6    11616.07    13245.81    405.69 o 
  -2   0   6    10313.69    10405.37    798.55 o 
   0   0   6    27746.25    23433.29    218.49 o 
   4   0   6     1914.44     1975.50    133.71 o 
   6   0   6    20582.73    18285.79    169.16 o 
   8   0   6       52.15      239.64    130.23 o 
  10   0   6    48920.34    45007.78    766.26 o 
  12   0   6    17589.96    15798.58     96.62 o 
  14   0   6      938.83     1105.87     77.84 o 
  16   0   6       12.72        3.67     66.87 o 
  18   0   6      247.58      368.93    107.62 o 
  20   0   6       17.58      196.27     78.87 o 
  22   0   6     4613.52     4391.91     79.29 o 
  24   0   6     4963.70     4855.12     58.22 o 
  26   0   6     1277.26     1091.01     54.97 o 
  28   0   6      589.45      665.48     49.84 o 
  30   0   6      210.77      188.70     48.02 o 
  32   0   6        7.05      -53.33     53.33 o 
 -35   1   6        1.87       89.79     40.01 o 
 -33   1   6        9.66      -14.56     48.65 o 
 -31   1   6      172.81      125.75     37.38 o 
 -29   1   6      282.95      360.62     35.89 o 
 -27   1   6       34.35       64.18     52.80 o 
 -25   1   6      215.75      245.34     36.52 o 
 -23   1   6     3727.52     3937.03    203.59 o 
 -21   1   6      310.74      370.86     47.65 o 
 -19   1   6      253.68      264.00     65.89 o 
 -17   1   6     5471.63     6137.30    241.66 o 
 -15   1   6        6.69       -0.89     53.86 o 
 -13   1   6      175.30      248.86     54.66 o 
 -11   1   6     5430.13     5645.24    153.16 o 
  -9   1   6      562.89      522.23     59.33 o 
  -7   1   6     1248.89     1162.73     65.28 o 
  -5   1   6      852.37      855.81     68.80 o 
  -3   1   6     2285.12     2094.19     79.97 o 
  -1   1   6      410.40      277.04     82.00 o 
   1   1   6      181.36      283.30    136.55 o 
   5   1   6    13105.80    12266.26    110.37 o 
   7   1   6     1436.29     1268.84     79.74 o 
   9   1   6     2659.39     2557.27     77.05 o 
  11   1   6     2333.43     1978.72     56.16 o 
  13   1   6      168.44      177.40     54.51 o 
  15   1   6      199.41      292.25     49.21 o 
  17   1   6     3095.09     3076.83     88.43 o 
  19   1   6      701.90      680.14     42.45 o 
  21   1   6        2.81       33.37     35.03 o 
  23   1   6      555.64      519.65     33.84 o 
  25   1   6        7.33       77.84     33.76 o 
  27   1   6        7.79       62.19     40.25 o 
  29   1   6      323.85      363.76     49.05 o 
  31   1   6        0.13       80.88     34.23 o 
 -32   2   6      586.16      517.77     85.58 o 
 -30   2   6      353.79      301.27     40.37 o 
 -28   2   6       24.32       72.85     37.04 o 
 -26   2   6      478.24      442.00     61.15 o 
 -24   2   6       28.63      114.36     35.60 o 
 -22   2   6       17.67      104.60     38.24 o 
 -20   2   6     3400.11     3948.86    266.17 o 
 -18   2   6     1342.09     1495.08    112.44 o 
 -16   2   6      937.79     1002.47     67.39 o 
 -14   2   6     1461.22     1566.08     57.31 o 
 -12   2   6     1714.71     1845.49     92.25 o 
 -10   2   6     1543.64     1662.54     50.50 o 
  -8   2   6     3315.20     3146.34    105.16 o 
  -6   2   6     9838.66     9506.27    371.34 o 
  -4   2   6    15282.61    15687.84    596.87 o 
  -2   2   6    14523.39    13184.50    316.10 o 
   0   2   6      732.23      610.56    183.99 o 
   2   2   6     2701.75     2736.57    153.82 o 
   4   2   6      321.30      265.24     73.38 o 
   6   2   6        5.67       42.36     76.65 o 
   8   2   6     8100.42     7518.96    161.64 o 
  10   2   6     5053.21     4458.10     99.05 o 
  12   2   6      499.01      491.74     55.60 o 
  14   2   6     2313.50     2380.10     56.39 o 
  16   2   6        9.59       68.64     48.90 o 
  18   2   6     1046.76     1029.57     45.05 o 
  20   2   6      525.35      599.03     36.94 o 
  22   2   6      146.61      142.66     38.50 o 
  24   2   6      900.50      925.97     45.81 o 
  26   2   6     1349.91     1298.78     61.17 o 
  28   2   6      142.49      157.40     35.83 o 
  30   2   6       48.39       27.50     33.89 o 
 -29   3   6       57.23       -6.91     38.35 o 
 -27   3   6      224.36      196.20     43.00 o 
 -25   3   6      475.33      496.38     71.17 o 
 -23   3   6      396.32      330.04     61.84 o 
 -21   3   6      516.20      545.49     81.28 o 
 -19   3   6       47.78       89.37     37.53 o 
 -17   3   6       46.71      175.31     39.89 o 
 -15   3   6       20.21       48.64     42.41 o 
 -13   3   6     7100.51     7517.55    533.86 o 
 -11   3   6      914.04      983.16     53.69 o 
  -9   3   6     2820.86     3027.58     80.75 o 
  -7   3   6     2047.55     1921.20     96.33 o 
  -5   3   6     1043.75     1198.14     64.83 o 
  -3   3   6     3303.26     3307.30     83.50 o 
  -1   3   6     1303.64     1050.57     79.81 o 
   1   3   6     1676.47     1787.99     83.19 o 
   3   3   6     7336.21     7493.63    192.98 o 
   5   3   6     3062.48     2781.36     85.91 o 
   7   3   6      220.87      313.62     81.17 o 
   9   3   6     3006.59     2790.14    113.82 o 
  11   3   6      681.14      754.26     90.68 o 
  13   3   6     1916.27     1978.50    190.41 o 
  15   3   6     1738.24     1599.04    167.68 o 
  17   3   6       55.67       64.48     48.65 o 
  19   3   6      656.59      752.77     40.97 o 
  21   3   6      790.86      712.37     43.14 o 
  23   3   6      145.63      196.97     38.17 o 
  25   3   6       71.26      121.48     35.46 o 
  27   3   6        4.10       56.80     54.30 o 
 -26   4   6        2.47       34.37     48.21 o 
 -24   4   6       19.79       29.00     40.35 o 
 -22   4   6        1.72       42.86     39.59 o 
 -20   4   6       36.28       25.54     58.56 o 
 -18   4   6        0.11       17.29     48.09 o 
 -16   4   6       96.92       71.14     55.90 o 
 -14   4   6        7.16       45.71     72.74 o 
 -12   4   6       14.93       67.69     63.86 o 
 -10   4   6       48.09       76.89     58.99 o 
  -8   4   6       36.47       17.25     63.72 o 
  -6   4   6      165.84      199.96     71.07 o 
  -4   4   6      647.24      420.55     74.50 o 
  -2   4   6       70.27      174.73     67.96 o 
   0   4   6      141.87      237.66     71.75 o 
   2   4   6     1032.19     1147.28    101.73 o 
   4   4   6     1394.55     1215.66    101.30 o 
   6   4   6       93.76      118.45     77.64 o 
   8   4   6        4.37      114.14     80.16 o 
  10   4   6      337.63      492.74     80.79 o 
  12   4   6     2031.89     2213.98    100.36 o 
  14   4   6       29.49       36.62     53.12 o 
  16   4   6        0.68       42.72     53.39 o 
  18   4   6       22.53      152.58     52.13 o 
  20   4   6       37.37      151.88     52.32 o 
  22   4   6        7.54       33.29     51.58 o 
 -19   5   6       91.46       94.08     56.68 o 
 -17   5   6       89.01       22.53     57.14 o 
 -15   5   6      262.76      299.17     56.11 o 
 -13   5   6      269.87      353.04    123.33 o 
 -11   5   6      543.52      558.90    102.67 o 
  -9   5   6      313.99      193.15     77.83 o 
  -7   5   6      100.02      125.44     57.95 o 
  -5   5   6      212.13      170.76     65.31 o 
  -3   5   6       78.87      180.85     68.75 o 
  -1   5   6        9.95       80.19     55.85 o 
   1   5   6       52.18      125.26     63.49 o 
   3   5   6      917.78      806.13    151.17 o 
   5   5   6     1523.12     1533.88     96.89 o 
   7   5   6      442.84      458.52     66.82 o 
   9   5   6       15.19       37.01     53.01 o 
  11   5   6       61.92       49.18     82.37 o 
  13   5   6      251.05      195.53     52.33 o 
  15   5   6      162.37       44.44     57.55 o 
 -33   1   7       76.93       38.13     36.74 o 
 -31   1   7      248.22      201.32     37.89 o 
 -29   1   7      675.49      739.10     44.47 o 
 -27   1   7      658.19      723.99     57.92 o 
 -25   1   7      542.15      606.00     60.28 o 
 -23   1   7       83.33       87.92     41.58 o 
 -21   1   7      403.42      507.35     43.19 o 
 -19   1   7      776.03      871.08     73.26 o 
 -17   1   7     3608.53     4069.57    211.31 o 
 -15   1   7     3399.88     3355.14    133.68 o 
 -13   1   7    10865.39    11516.75    497.99 o 
 -11   1   7     5171.03     5565.59    197.95 o 
  -9   1   7     4093.11     4578.05    160.92 o 
  -7   1   7      496.62      527.14     53.24 o 
  -5   1   7      198.87      211.18     59.46 o 
  -3   1   7     5496.56     5151.63    142.62 o 
  -1   1   7     3837.94     3065.93     89.05 o 
   1   1   7    16962.17    15358.25    194.72 o 
   3   1   7     9161.51     8395.78    172.84 o 
   5   1   7     3597.02     3220.73     84.89 o 
   7   1   7     1031.45     1214.16     90.33 o 
   9   1   7     1421.52     1298.89     78.96 o 
  11   1   7     1744.86     1491.67    132.97 o 
  13   1   7     8448.92     8198.91     70.26 o 
  15   1   7     2996.33     2705.25     52.17 o 
  17   1   7     2295.20     1981.68     51.52 o 
  19   1   7      871.53     1016.48     45.91 o 
  21   1   7       40.92      135.24     44.76 o 
  23   1   7      195.29      134.23     34.80 o 
  25   1   7       99.34      170.22     32.57 o 
  27   1   7      477.25      443.34     32.42 o 
  29   1   7     1264.68     1053.35     35.39 o 
  31   1   7      401.78      445.74     35.84 o 
 -32   2   7       70.60       63.06     62.63 o 
 -30   2   7      302.88      265.04     36.73 o 
 -28   2   7       52.25      110.71     35.81 o 
 -26   2   7     1066.47     1066.39    119.34 o 
 -24   2   7      250.43      274.49     39.98 o 
 -22   2   7      113.17      178.88     38.38 o 
 -20   2   7      286.86      324.70     42.81 o 
 -18   2   7      262.39      302.83     47.13 o 
 -16   2   7      477.30      611.41     77.57 o 
 -14   2   7     1124.94     1253.70     81.24 o 
 -12   2   7        8.71       37.97     54.93 o 
 -10   2   7     4033.53     4338.60    211.50 o 
  -8   2   7     5756.04     5505.61    238.22 o 
  -6   2   7      624.30      517.58     67.17 o 
  -4   2   7    10405.25    10601.43    332.46 o 
  -2   2   7      142.02      196.64     79.52 o 
   0   2   7     4446.64     4081.65    180.62 o 
   2   2   7      773.47      779.41    169.58 o 
   4   2   7      494.56      654.76     69.93 o 
   6   2   7      180.97      105.14     65.89 o 
   8   2   7     3566.10     3698.00     86.24 o 
  10   2   7     1218.53     1064.83     76.38 o 
  12   2   7     5518.35     5451.96     86.95 o 
  14   2   7      378.67      355.49     59.17 o 
  16   2   7      232.22      245.50     48.76 o 
  18   2   7     2542.47     2459.71     46.92 o 
  20   2   7       72.56       50.39     40.35 o 
  22   2   7      526.36      413.12     35.47 o 
  24   2   7       24.63       40.41     43.38 o 
  26   2   7       37.39       57.80     39.66 o 
  28   2   7       90.03      105.34     36.43 o 
 -29   3   7      168.80      187.34     47.40 o 
 -27   3   7      166.55      108.42     39.76 o 
 -25   3   7      183.65      184.97     43.63 o 
 -23   3   7      142.87      145.99     38.22 o 
 -21   3   7       19.91      -26.39     39.16 o 
 -19   3   7       60.45       83.42     38.44 o 
 -17   3   7       83.32      157.32     40.70 o 
 -15   3   7       92.72      162.78     42.39 o 
 -13   3   7      268.48      370.36     44.71 o 
 -11   3   7      497.40      453.11     62.33 o 
  -9   3   7       35.92       51.12     51.57 o 
  -7   3   7      256.84      383.29     57.93 o 
  -5   3   7        7.20       36.97     58.59 o 
  -3   3   7     1900.03     1964.02     64.97 o 
  -1   3   7     3879.18     4013.26    104.58 o 
   1   3   7     1804.94     1686.51     75.03 o 
   3   3   7      698.01      689.57     92.36 o 
   5   3   7       17.03      -23.25     87.21 o 
   7   3   7     1170.36     1291.08     90.05 o 
   9   3   7      105.58      276.77    110.25 o 
  11   3   7      419.74      475.75     80.49 o 
  13   3   7      150.93      151.80     71.05 o 
  15   3   7     2597.66     2556.54    253.10 o 
  17   3   7      148.76      107.86     71.25 o 
  19   3   7      240.15      143.60     86.89 o 
  21   3   7       80.57      114.05     36.76 o 
  23   3   7       23.18        3.31     46.28 o 
  25   3   7        0.41      112.72     36.95 o 
  27   3   7       91.03       60.51     38.63 o 
 -26   4   7       60.91       36.49     42.18 o 
 -24   4   7       94.76      139.81     41.14 o 
 -22   4   7       36.74       63.31     47.51 o 
 -20   4   7      255.16      270.06     45.14 o 
 -18   4   7     1246.60     1248.93    253.57 o 
 -16   4   7      828.32      816.38    139.68 o 
 -14   4   7      793.51      679.80    159.54 o 
 -12   4   7       24.75       97.77     55.16 o 
 -10   4   7      570.93      578.28     59.44 o 
  -8   4   7      930.60     1024.22    103.09 o 
  -6   4   7      819.93      807.02     89.52 o 
  -4   4   7      186.58      126.04     83.71 o 
  -2   4   7      872.56     1012.47     63.11 o 
   0   4   7     1083.01     1084.94     71.15 o 
   2   4   7     1309.19     1210.10     62.65 o 
   4   4   7      903.75      976.12     81.84 o 
   6   4   7      690.36      731.96     82.58 o 
   8   4   7     1445.60     1523.36     81.63 o 
  10   4   7     1046.67     1042.29     81.74 o 
  12   4   7      331.80      340.63     96.15 o 
  14   4   7       14.65       16.41     75.53 o 
  16   4   7      161.78       94.69     57.41 o 
  18   4   7      159.33      286.37    114.56 o 
  20   4   7      306.26      537.19     63.65 o 
  22   4   7      173.97      197.76     78.28 o 
 -19   5   7        6.24       35.81     56.79 o 
 -17   5   7       14.33      -56.45     56.45 o 
 -15   5   7        9.25       88.73     61.58 o 
 -13   5   7        1.03      -18.92     55.87 o 
 -11   5   7        4.12      -29.03     60.20 o 
  -9   5   7       82.27      113.13     74.90 o 
  -7   5   7      297.82      273.25     79.43 o 
  -5   5   7       54.08        2.65    105.83 o 
  -3   5   7      146.59      188.60     61.70 o 
  -1   5   7        0.40       10.11     62.22 o 
   1   5   7       21.58       79.42     61.96 o 
   3   5   7        5.30       10.53     62.18 o 
   5   5   7       12.33       79.32     74.80 o 
   7   5   7       39.28      163.06     92.99 o 
   9   5   7       53.44      208.71     92.47 o 
  11   5   7       21.50       55.90     54.60 o 
  13   5   7        3.07       27.18     51.99 o 
  15   5   7        1.28      -54.32     56.41 o 
 -34   0   8        2.14       30.51     69.65 o 
 -32   0   8        1.65       21.32    142.65 o 
 -30   0   8      507.68      386.09     46.36 o 
 -28   0   8      175.73      163.60     82.02 o 
 -26   0   8     1316.87     1425.97    193.51 o 
 -24   0   8     6497.58     7130.69    737.31 o 
 -22   0   8     1177.14     1180.00     69.45 o 
 -20   0   8     1506.90     1559.96    265.15 o 
 -18   0   8      536.38      507.59     73.17 o 
 -16   0   8      146.25      126.68     69.18 o 
 -14   0   8    10290.72    11082.37    724.81 o 
 -12   0   8     5547.54     6362.43    847.63 o 
 -10   0   8     3551.62     3819.52    263.62 o 
  -8   0   8    10194.09    10399.72    472.65 o 
  -6   0   8      170.82      202.28     79.63 o 
  -4   0   8     6724.50     7229.34    339.47 o 
  -2   0   8    16474.21    14875.72    166.53 o 
   0   0   8     5760.13     5617.53    133.81 o 
   6   0   8     9055.21     9198.75    143.17 o 
   8   0   8     2276.43     2128.14    114.45 o 
  10   0   8     2168.04     2005.16     99.41 o 
  12   0   8      125.31       83.00    111.09 o 
  14   0   8     1056.84      948.12     81.95 o 
  16   0   8     7966.87     7591.91     85.42 o 
  18   0   8     1734.63     1676.90     99.36 o 
  20   0   8     5306.07     5239.67    169.26 o 
  22   0   8      848.80      795.02    119.29 o 
  24   0   8        7.11       44.47     46.46 o 
  26   0   8      275.21      279.40     45.42 o 
  28   0   8       73.33       61.41     66.07 o 
  30   0   8       42.66       70.50     42.30 o 
 -33   1   8      179.45      153.91     36.03 o 
 -31   1   8      266.73      270.37     33.22 o 
 -29   1   8       72.15       67.12     38.97 o 
 -27   1   8       35.42      101.52     34.13 o 
 -25   1   8       76.24       87.87     47.74 o 
 -23   1   8      912.61     1092.89    104.84 o 
 -21   1   8      290.56      294.82     41.96 o 
 -19   1   8     3156.40     3574.98    257.97 o 
 -17   1   8      202.66      335.22     71.05 o 
 -15   1   8       20.71       47.99     49.41 o 
 -13   1   8     1002.77     1027.04    112.53 o 
 -11   1   8     2114.81     2151.43    109.75 o 
  -9   1   8       45.11       32.87     56.25 o 
  -7   1   8     2438.64     2457.54    109.43 o 
  -5   1   8      514.67      573.27     56.60 o 
  -3   1   8      383.01      504.50     67.17 o 
  -1   1   8    11371.37    10910.25    112.25 o 
   1   1   8     7328.90     7050.52    154.01 o 
   3   1   8     1513.57     1324.22    123.19 o 
   5   1   8     3638.36     3331.56     82.14 o 
   7   1   8       52.81       72.22     74.64 o 
   9   1   8     2025.03     1761.23     91.31 o 
  11   1   8      557.83      401.30     72.64 o 
  13   1   8      285.28      237.62     72.74 o 
  15   1   8     3641.80     3538.88     68.15 o 
  17   1   8      341.08      293.12     55.95 o 
  19   1   8      145.92      119.68     44.37 o 
  21   1   8     1603.73     1486.14     43.42 o 
  23   1   8      946.45      887.81     42.24 o 
  25   1   8       27.21       13.64     33.29 o 
  27   1   8       53.10      125.17     40.73 o 
  29   1   8       53.37      130.18     31.49 o 
 -32   2   8       73.07      104.19     51.63 o 
 -30   2   8       15.64       89.91     33.12 o 
 -28   2   8       45.13       72.25     55.15 o 
 -26   2   8      652.38      695.81     81.67 o 
 -24   2   8       14.89       71.87     46.10 o 
 -22   2   8     1052.85     1232.06    104.96 o 
 -20   2   8       62.94      140.25     49.24 o 
 -18   2   8        2.89       57.15     41.41 o 
 -16   2   8      796.85      916.79     52.42 o 
 -14   2   8      101.76      140.99     48.70 o 
 -12   2   8     3461.96     3835.79    217.22 o 
 -10   2   8    10641.54    11328.89    618.64 o 
  -8   2   8     4182.62     3913.68    145.45 o 
  -6   2   8      537.13      574.90     71.48 o 
  -4   2   8     5274.61     4778.53    103.29 o 
  -2   2   8     3449.54     3331.95     74.77 o 
   0   2   8     2101.43     2088.31     90.99 o 
   2   2   8     5717.22     4985.61    171.68 o 
   4   2   8     3056.10     2829.36    110.73 o 
   6   2   8     5385.23     5442.95    210.50 o 
   8   2   8      973.80      837.04     88.85 o 
  10   2   8      509.60      513.64     84.99 o 
  12   2   8       22.39      -19.39     68.57 o 
  14   2   8      376.47      364.40     72.60 o 
  16   2   8      808.07      695.94     65.68 o 
  18   2   8     5559.94     5625.32    127.44 o 
  20   2   8        9.61      -34.07     41.30 o 
  22   2   8       15.53       93.89     39.38 o 
  24   2   8       87.60      115.74     34.83 o 
  26   2   8        1.57        5.19     34.91 o 
  28   2   8       93.04      113.47     34.45 o 
 -29   3   8       42.74       20.90     42.32 o 
 -27   3   8      442.79      417.63     53.46 o 
 -25   3   8       11.29       53.33     36.06 o 
 -23   3   8      223.16      134.20     42.44 o 
 -21   3   8      735.85      822.42     59.96 o 
 -19   3   8       60.35      121.88     39.23 o 
 -17   3   8      350.53      575.05     66.84 o 
 -15   3   8      498.72      537.12     74.19 o 
 -13   3   8      177.66      193.08     43.72 o 
 -11   3   8     3520.38     3920.89    202.57 o 
  -9   3   8      317.98      285.10     52.98 o 
  -7   3   8      137.32      187.45     59.74 o 
  -5   3   8     9240.56     9886.70    431.29 o 
  -3   3   8     4732.83     4378.85    112.08 o 
  -1   3   8     3231.83     3459.24     90.36 o 
   1   3   8     1457.47     1587.74    107.51 o 
   3   3   8      122.44      109.62    105.62 o 
   5   3   8      299.79      375.76    106.78 o 
   7   3   8      481.76      533.67    111.19 o 
   9   3   8      243.89      233.64     87.00 o 
  11   3   8      755.98      790.46     75.17 o 
  13   3   8      590.34      477.98     73.36 o 
  15   3   8      345.90      360.78     66.91 o 
  17   3   8      301.49      365.61     92.73 o 
  19   3   8      160.32      167.71     70.43 o 
  21   3   8      565.85      533.37    103.97 o 
  23   3   8      837.64      786.97     78.52 o 
  25   3   8      627.77      410.57    127.08 o 
 -24   4   8      177.45      153.56     48.57 o 
 -22   4   8       23.75       56.13     44.38 o 
 -20   4   8        2.55       81.33     49.85 o 
 -18   4   8      132.36      112.57     55.50 o 
 -16   4   8       83.32       33.07     52.31 o 
 -14   4   8       38.15       61.04     46.78 o 
 -12   4   8      127.86      181.47     48.30 o 
 -10   4   8        0.39       74.66     49.52 o 
  -8   4   8      160.93      213.89     53.87 o 
  -6   4   8       54.45      123.60     54.14 o 
  -4   4   8      542.37      580.32     78.51 o 
  -2   4   8       19.50       40.69     49.63 o 
   0   4   8        1.61       -4.54     48.98 o 
   2   4   8        2.80       21.96     46.72 o 
   4   4   8      181.52      139.60     91.52 o 
   6   4   8      158.49      207.45     92.15 o 
   8   4   8        0.01      117.40     93.52 o 
  10   4   8        1.67      -21.67     78.06 o 
  12   4   8       58.64       37.13     73.64 o 
  14   4   8       22.11      154.53     92.05 o 
  16   4   8       36.57      120.24     75.74 o 
  18   4   8       19.47      103.31     93.63 o 
  20   4   8      140.40      137.55     52.12 o 
 -17   5   8      188.01      147.30     55.59 o 
 -15   5   8      360.98      240.53     72.98 o 
 -13   5   8      397.75      217.28     59.95 o 
 -11   5   8      135.46       75.20     59.36 o 
  -9   5   8       61.02       36.75     74.75 o 
  -7   5   8       63.70      142.87     60.18 o 
  -5   5   8       42.37       94.41     63.52 o 
  -3   5   8      170.28      277.31     64.14 o 
  -1   5   8       83.98      171.43     54.85 o 
   1   5   8        3.44       27.09     57.16 o 
   3   5   8       84.19       -1.72    132.81 o 
   5   5   8     1013.46      931.36     61.30 o 
   7   5   8      943.73     1159.17     95.52 o 
   9   5   8      431.04      583.63     74.37 o 
  11   5   8      235.92       33.03     90.26 o 
  13   5   8      285.69      248.95     72.01 o 
 -33   1   9      342.76      261.67     45.12 o 
 -31   1   9      231.43      214.13     35.13 o 
 -29   1   9      113.13      100.67     34.50 o 
 -27   1   9       35.83       22.76     37.12 o 
 -25   1   9        7.67       92.10     41.72 o 
 -23   1   9      518.73      422.00     48.30 o 
 -21   1   9     1759.39     1612.42    142.35 o 
 -19   1   9     2954.33     3165.67    267.71 o 
 -17   1   9     4611.70     4965.63    212.62 o 
 -15   1   9      937.90     1011.22     49.88 o 
 -13   1   9      796.09      824.13     61.53 o 
 -11   1   9      397.34      368.65     53.80 o 
  -9   1   9     1113.66     1007.74     63.67 o 
  -7   1   9     8352.29     8900.99    430.96 o 
  -5   1   9    11957.02    12206.06    475.41 o 
  -3   1   9     4061.51     3649.72     77.11 o 
  -1   1   9      229.47      255.60     89.82 o 
   1   1   9      101.05      118.45    126.76 o 
   3   1   9      427.63      372.50    118.66 o 
   5   1   9     9771.44     9754.08     95.52 o 
   7   1   9     6444.70     6323.73     91.98 o 
   9   1   9    12126.22    11025.31    101.13 o 
  11   1   9     5417.64     5308.11     80.80 o 
  13   1   9      447.62      509.42    123.03 o 
  15   1   9      134.27      238.13     68.32 o 
  17   1   9      208.29      325.26     65.37 o 
  19   1   9       81.16      117.48     39.83 o 
  21   1   9     2651.04     2569.56     48.20 o 
  23   1   9     2501.99     2500.63     42.05 o 
  25   1   9      466.02      475.25     33.33 o 
  27   1   9      209.64      217.49     32.35 o 
  29   1   9        1.47       42.89     34.18 o 
 -32   2   9       15.08       65.93     34.30 o 
 -30   2   9        3.88       88.46     35.88 o 
 -28   2   9      334.75      355.22     35.74 o 
 -26   2   9       48.66       42.75     48.20 o 
 -24   2   9     1362.70     1540.76    155.27 o 
 -22   2   9      258.75      272.45     59.18 o 
 -20   2   9       15.93       72.35     44.01 o 
 -18   2   9      962.16     1182.57    100.10 o 
 -16   2   9      176.53      198.75     54.76 o 
 -14   2   9     1274.48     1348.47     55.40 o 
 -12   2   9     1224.54     1423.05     63.64 o 
 -10   2   9      580.89      568.43     51.46 o 
  -8   2   9      970.45      956.07     91.11 o 
  -6   2   9     1783.13     1838.41     77.69 o 
  -4   2   9      453.27      556.27     68.70 o 
  -2   2   9     4576.84     4381.54     88.68 o 
   0   2   9     1463.36     1461.16     78.43 o 
   2   2   9     4847.89     4414.70    159.48 o 
   4   2   9     3589.91     3094.31     82.98 o 
   6   2   9        5.37        7.33     63.39 o 
   8   2   9      305.03      269.78     75.14 o 
  10   2   9      284.94      277.65     73.60 o 
  12   2   9      477.66      715.45     71.76 o 
  14   2   9      221.02       73.20     68.02 o 
  16   2   9     1120.67     1204.81    223.81 o 
  18   2   9      426.09      561.71     65.29 o 
  20   2   9      553.85      457.07     52.80 o 
  22   2   9       21.93       83.93     55.48 o 
  24   2   9       78.39      113.43     33.34 o 
  26   2   9       20.53       -5.91     38.96 o 
  28   2   9      168.56      149.60     35.90 o 
 -29   3   9        1.98       20.72     39.09 o 
 -27   3   9      100.56      132.53     37.26 o 
 -25   3   9       82.38       85.83     40.89 o 
 -23   3   9      217.23      229.43     46.20 o 
 -21   3   9      442.06      559.85     65.79 o 
 -19   3   9      247.94      337.38     49.70 o 
 -17   3   9        7.53      132.76     41.37 o 
 -15   3   9       11.82       19.09     52.56 o 
 -13   3   9      190.47      186.60     51.63 o 
 -11   3   9      133.33      220.39     52.86 o 
  -9   3   9      740.18      997.74    101.85 o 
  -7   3   9     1156.05     1118.24     88.30 o 
  -5   3   9     4267.52     4069.41    175.57 o 
  -3   3   9     1743.35     1914.37     70.84 o 
  -1   3   9      163.25      171.92     74.26 o 
   1   3   9       44.05       95.00    180.57 o 
   3   3   9       77.91      -60.38    106.25 o 
   5   3   9      153.20      233.43    106.67 o 
   7   3   9      500.26      488.75     87.84 o 
   9   3   9      455.84      634.55     98.57 o 
  11   3   9      310.13      253.56     66.83 o 
  13   3   9      453.27      363.74     68.05 o 
  15   3   9       21.33      152.96     83.47 o 
  17   3   9        9.32      111.55     66.57 o 
  19   3   9      340.75      453.27     89.89 o 
  21   3   9      410.31      422.61    106.93 o 
  23   3   9      300.38      174.58     73.38 o 
  25   3   9       51.44       43.09     42.77 o 
 -24   4   9      185.92      129.14     53.90 o 
 -22   4   9       38.42       89.85     57.57 o 
 -20   4   9        6.95       29.86     42.81 o 
 -18   4   9      178.22      156.47     47.19 o 
 -16   4   9      407.53      431.12     69.01 o 
 -14   4   9      910.34     1117.37    156.00 o 
 -12   4   9      535.14      696.51    130.41 o 
 -10   4   9      805.10      933.77    134.73 o 
  -8   4   9     1283.36     1330.20    163.58 o 
  -6   4   9      334.56      306.93     50.70 o 
  -4   4   9       15.91      -60.64     60.68 o 
  -2   4   9       85.02      112.68     49.14 o 
   0   4   9      522.63      608.02     52.03 o 
   2   4   9     2125.91     2293.92     54.31 o 
   4   4   9     1180.04     1305.75     68.67 o 
   6   4   9      119.86      138.54     78.06 o 
   8   4   9      610.78      783.82     79.74 o 
  10   4   9       52.11      262.89     74.37 o 
  12   4   9      389.97      439.41     93.10 o 
  14   4   9      501.61      632.13     76.79 o 
  16   4   9      193.05      274.04     74.90 o 
  18   4   9      476.79      376.92     92.78 o 
  20   4   9      226.48      238.03     59.17 o 
 -17   5   9        0.26       40.44     54.25 o 
 -15   5   9       28.31       87.06     54.99 o 
 -13   5   9       55.34      105.29     56.13 o 
 -11   5   9       13.33      -20.25     60.27 o 
  -9   5   9        0.28       32.88    110.88 o 
  -7   5   9        4.51       32.89     63.35 o 
  -5   5   9        5.40      168.11     62.24 o 
  -3   5   9       58.70      155.96    114.14 o 
  -1   5   9      256.11      226.93     77.53 o 
   1   5   9       78.81       82.28     80.84 o 
   3   5   9       88.84      233.48     63.48 o 
   5   5   9       24.66       93.86    111.77 o 
   7   5   9        3.67       58.91     75.74 o 
   9   5   9       16.46       50.81     92.26 o 
  11   5   9        0.69      117.72     91.42 o 
 -34   0  10       46.06      148.66     48.02 o 
 -32   0  10      721.62      566.27     92.46 o 
 -30   0  10      133.58      145.46     51.16 o 
 -28   0  10      566.66      504.59     52.69 o 
 -26   0  10     2212.71     1990.71    255.89 o 
 -24   0  10        3.15      124.47     59.72 o 
 -22   0  10      497.93      476.26    203.92 o 
 -20   0  10     1292.61     1175.99     82.97 o 
 -18   0  10      364.55      421.92    122.08 o 
 -16   0  10     2267.19     2298.34    143.17 o 
 -14   0  10     9328.88    10017.89    516.20 o 
 -12   0  10        8.99       -9.24     69.75 o 
 -10   0  10     4436.58     4798.71    530.72 o 
  -8   0  10      148.02      158.64     67.60 o 
  -6   0  10      231.02      336.99     71.85 o 
  -4   0  10     6030.99     5027.69    366.56 o 
  -2   0  10     6202.55     5972.46    134.86 o 
   0   0  10    13261.87    12434.93    134.97 o 
   2   0  10    10506.55     9387.90    119.19 o 
   6   0  10       42.87      137.07    107.20 o 
   8   0  10    15809.30    14883.61    154.53 o 
  10   0  10     1709.53     1662.43    114.24 o 
  12   0  10     7341.71     7215.79    129.39 o 
  14   0  10     3190.84     2919.01     95.20 o 
  16   0  10       84.89       46.71    109.41 o 
  18   0  10       36.95       46.60     82.16 o 
  20   0  10        4.06      -79.42     79.42 o 
  22   0  10      123.03      138.26     55.01 o 
  24   0  10      692.08      718.73     68.28 o 
  26   0  10     1405.07     1393.61     76.16 o 
  28   0  10      468.81      475.72     48.83 o 
 -33   1  10       68.75      116.24     33.39 o 
 -31   1  10      206.00      177.19     36.00 o 
 -29   1  10       29.59       84.96     38.00 o 
 -27   1  10      492.61      426.04     39.87 o 
 -25   1  10      205.45      205.21     39.48 o 
 -23   1  10      199.78      110.77     42.98 o 
 -21   1  10     1359.24     1498.42    133.36 o 
 -19   1  10      268.42      326.48     47.35 o 
 -17   1  10     1297.70     1410.20     83.02 o 
 -15   1  10     1236.39     1368.26     68.31 o 
 -13   1  10     1301.29     1437.24    110.17 o 
 -11   1  10       14.69       85.55     47.48 o 
  -9   1  10     2919.13     3229.65    127.85 o 
  -7   1  10      248.88      313.07     55.96 o 
  -5   1  10     2891.77     2915.67    125.64 o 
  -3   1  10     3740.92     3607.29    102.26 o 
  -1   1  10      861.93      839.07     85.51 o 
   1   1  10     1326.96     1154.47     78.27 o 
   3   1  10      590.83      371.87    115.72 o 
   5   1  10      785.15      800.81     80.40 o 
   7   1  10     5565.72     5524.54     88.78 o 
   9   1  10        6.79        1.01     69.33 o 
  11   1  10       19.36      -19.65     70.15 o 
  13   1  10     1464.51     1471.61     70.74 o 
  15   1  10      971.40      937.49     75.34 o 
  17   1  10      129.43      164.41     91.05 o 
  19   1  10      386.48      390.11     60.38 o 
  21   1  10       36.73      177.30     64.76 o 
  23   1  10       48.48       26.89     58.59 o 
  25   1  10        3.89       62.68     37.44 o 
  27   1  10       82.82      153.10     34.75 o 
 -32   2  10        5.12        5.49     48.40 o 
 -30   2  10      273.39      126.43     37.58 o 
 -28   2  10      139.53      198.29     37.54 o 
 -26   2  10       39.15       64.03     62.57 o 
 -24   2  10      232.78      264.95     38.19 o 
 -22   2  10       16.86      -40.93     40.93 o 
 -20   2  10       43.73       17.19     40.20 o 
 -18   2  10     2598.06     2916.40    232.91 o 
 -16   2  10     1705.36     1668.06    121.40 o 
 -14   2  10      184.34      253.37     48.29 o 
 -12   2  10     2496.13     2651.57    142.19 o 
 -10   2  10      332.89      333.91     52.09 o 
  -8   2  10     1597.48     1764.82     66.14 o 
  -6   2  10     2116.63     2235.67     65.69 o 
  -4   2  10      774.94      689.65     60.87 o 
  -2   2  10     4572.82     4513.60     83.11 o 
   0   2  10     3247.96     3120.02    221.07 o 
   2   2  10       34.28       32.30    132.44 o 
   4   2  10       40.61       92.32     69.53 o 
   6   2  10        4.72       63.05     62.01 o 
   8   2  10      565.64      534.43     63.47 o 
  10   2  10     3071.99     3329.56     77.69 o 
  12   2  10     1242.03     1317.59     79.76 o 
  14   2  10     1050.30     1090.89     66.21 o 
  16   2  10     2516.99     2676.91    197.51 o 
  18   2  10      803.87      717.12     66.48 o 
  20   2  10       43.32      114.15     65.88 o 
  22   2  10       15.24       82.91     49.61 o 
  24   2  10       11.55      128.41     49.10 o 
  26   2  10      352.75      382.66     50.82 o 
 -29   3  10      151.12      205.99     58.22 o 
 -27   3  10       18.59        6.44     40.44 o 
 -25   3  10      163.23      155.41     37.87 o 
 -23   3  10      299.92      314.94     39.92 o 
 -21   3  10      145.08      183.68     38.88 o 
 -19   3  10      729.32      790.25     70.41 o 
 -17   3  10      276.67      304.01     60.55 o 
 -15   3  10      603.53      582.13     57.31 o 
 -13   3  10      529.03      575.22     72.24 o 
 -11   3  10     2217.39     2237.58    249.33 o 
  -9   3  10      809.72      704.78     68.45 o 
  -7   3  10      293.45      342.34     69.51 o 
  -5   3  10     1234.99     1120.98     65.60 o 
  -3   3  10     1487.79     1603.55    111.14 o 
  -1   3  10     1704.75     1858.27     81.27 o 
   1   3  10      214.35       83.83     56.40 o 
   3   3  10       66.44       90.30     78.03 o 
   5   3  10     1127.65     1372.93    104.46 o 
   7   3  10     1212.75     1209.87     82.05 o 
   9   3  10       32.10      117.96     75.59 o 
  11   3  10     2164.94     2057.97    123.35 o 
  13   3  10        7.83       63.44     68.16 o 
  15   3  10       51.02       70.37     73.26 o 
  17   3  10      689.49      720.41     67.19 o 
  19   3  10       17.13       64.28     61.36 o 
  21   3  10      470.31      488.06    375.08 o 
  23   3  10      673.41      394.95    128.83 o 
 -24   4  10        0.15       23.08     48.00 o 
 -22   4  10       28.13       63.13     42.59 o 
 -20   4  10       27.87       86.45     42.24 o 
 -18   4  10       20.94       48.70     47.38 o 
 -16   4  10        0.43       51.83     47.37 o 
 -14   4  10       69.29      115.17     46.68 o 
 -12   4  10      110.95       57.78     48.72 o 
 -10   4  10      353.57      447.91    104.09 o 
  -8   4  10      333.66      379.64     48.34 o 
  -6   4  10      153.49      108.07     54.29 o 
  -4   4  10       89.75       59.74     61.92 o 
  -2   4  10      475.76      421.81     50.54 o 
   0   4  10      790.67      891.75     60.72 o 
   2   4  10      218.62      266.21     52.61 o 
   4   4  10       12.21      121.21     64.69 o 
   6   4  10      220.06      207.11     85.58 o 
   8   4  10      140.64       75.10     83.32 o 
  10   4  10        2.16      -39.24     89.63 o 
  12   4  10        0.37      -78.16     78.16 o 
  14   4  10       61.78      100.78     89.94 o 
  16   4  10       73.48      171.68     73.01 o 
  18   4  10       41.92      126.24     72.48 o 
 -15   5  10       48.75       79.82     53.55 o 
 -13   5  10      153.85       36.45     60.97 o 
 -11   5  10      126.06       64.45     60.67 o 
  -9   5  10      122.02       66.28     78.16 o 
  -7   5  10      114.98      258.86    146.80 o 
  -5   5  10       75.85      189.37     51.58 o 
  -3   5  10      162.35      232.59     63.15 o 
  -1   5  10       79.60       70.76     57.49 o 
   1   5  10       99.54      187.32     62.21 o 
   3   5  10      146.42       92.97    102.62 o 
   5   5  10      306.25      241.61     65.35 o 
   7   5  10      663.57      651.49     78.16 o 
   9   5  10      322.98      283.09     77.95 o 
  11   5  10        6.06      -72.27     87.31 o 
 -33   1  11       33.09       56.35     35.09 o 
 -31   1  11      114.55       63.80     33.95 o 
 -29   1  11      312.97      236.67     37.11 o 
 -27   1  11      398.55      482.66     76.57 o 
 -25   1  11      630.26      736.28     77.02 o 
 -23   1  11      533.04      447.78     54.28 o 
 -21   1  11      206.76      164.29     74.86 o 
 -19   1  11      215.22      212.37     45.96 o 
 -17   1  11       89.72      160.14     51.09 o 
 -15   1  11     2587.75     2576.42    192.47 o 
 -13   1  11     5228.88     5935.75    362.88 o 
 -11   1  11     4016.26     3976.51    251.07 o 
  -9   1  11     1225.07     1122.64     53.49 o 
  -7   1  11      391.33      502.05     53.04 o 
  -5   1  11       28.50        0.38     77.95 o 
  -3   1  11     2000.75     1974.15     78.27 o 
  -1   1  11     1697.92     1681.84     70.63 o 
   1   1  11     4343.72     3638.87    142.23 o 
   3   1  11    10508.95     9673.30    144.75 o 
   5   1  11     4088.73     4362.90    103.13 o 
   7   1  11      214.62      151.73    115.56 o 
   9   1  11      108.00      140.24     66.83 o 
  11   1  11        6.15       52.05     68.28 o 
  13   1  11     2221.84     2072.18     76.65 o 
  15   1  11     3993.37     4236.97     73.53 o 
  17   1  11      943.25      930.08     70.96 o 
  19   1  11      767.68      736.36    163.48 o 
  21   1  11      102.98      374.03    101.52 o 
  23   1  11       19.68      130.16     72.38 o 
  25   1  11       22.96      -18.42    118.84 o 
  27   1  11       52.43       45.24     40.30 o 
 -30   2  11        0.88       74.70     42.32 o 
 -28   2  11       37.28       50.89     48.07 o 
 -26   2  11      107.64      152.52     37.92 o 
 -24   2  11      500.92      477.78     55.21 o 
 -22   2  11      565.24      500.92     82.15 o 
 -20   2  11      753.00      755.28     70.49 o 
 -18   2  11      205.74      210.93     53.58 o 
 -16   2  11      930.16      874.23     50.77 o 
 -14   2  11        6.01       39.25     51.67 o 
 -12   2  11       85.26      148.08     50.16 o 
 -10   2  11       17.23       80.41     62.18 o 
  -8   2  11      553.27      689.31     59.43 o 
  -6   2  11     2463.05     2505.65     65.96 o 
  -4   2  11      993.16      873.51     66.68 o 
  -2   2  11     4354.24     4381.14    230.54 o 
   0   2  11      773.81      730.85     71.33 o 
   2   2  11     1323.26     1005.47    118.03 o 
   4   2  11      631.94      809.14     75.67 o 
   6   2  11      155.18      168.30     66.11 o 
   8   2  11       58.63      118.06     64.50 o 
  10   2  11     1409.63     1740.03     70.15 o 
  12   2  11       61.06      251.79     73.36 o 
  14   2  11      618.95      530.53     62.12 o 
  16   2  11       98.95      172.38     59.91 o 
  18   2  11       52.48      198.23     90.73 o 
  20   2  11     1592.98     1633.10     80.79 o 
  22   2  11       71.14      127.15     49.14 o 
  24   2  11      223.17      264.87     50.83 o 
  26   2  11       98.09       66.67     42.76 o 
 -27   3  11      123.98      176.50     36.18 o 
 -25   3  11       81.09      134.81     51.86 o 
 -23   3  11      115.60      123.77     41.53 o 
 -21   3  11       16.72       91.06     38.08 o 
 -19   3  11       29.84       34.02     52.42 o 
 -17   3  11       12.13      -13.39     39.36 o 
 -15   3  11      120.94      152.12     39.04 o 
 -13   3  11      791.78      790.57     88.66 o 
 -11   3  11      511.10      578.26     58.41 o 
  -9   3  11      158.12      155.80     61.51 o 
  -7   3  11      176.91      232.39     64.63 o 
  -5   3  11      386.89      450.43     70.04 o 
  -3   3  11       62.59      120.31     72.13 o 
  -1   3  11      611.81      603.29     73.98 o 
   1   3  11      988.64     1217.90     78.92 o 
   3   3  11      542.35      605.89     77.63 o 
   5   3  11      441.36      549.28     89.25 o 
   7   3  11        4.95       52.86     73.92 o 
   9   3  11      302.01      349.45     71.56 o 
  11   3  11        2.09      -19.31     61.24 o 
  13   3  11      546.56      470.71     63.91 o 
  15   3  11      162.20      139.49     56.31 o 
  17   3  11      893.45      847.51    261.47 o 
  19   3  11        2.66       26.68     57.67 o 
  21   3  11       37.43       19.01     51.97 o 
  23   3  11        4.52       49.52     58.28 o 
 -22   4  11       99.17      101.33     50.23 o 
 -20   4  11       61.72       52.00     44.28 o 
 -18   4  11      157.69      224.51     48.18 o 
 -16   4  11      562.49      754.73     83.37 o 
 -14   4  11      184.63      185.21     50.16 o 
 -12   4  11      280.52      362.79     64.87 o 
 -10   4  11      415.81      445.29     51.17 o 
  -8   4  11      428.98      473.36     53.63 o 
  -6   4  11     1776.28     1843.84    126.65 o 
  -4   4  11      259.78      311.62     55.42 o 
  -2   4  11       12.95      114.47     49.96 o 
   0   4  11       94.37       84.27     60.03 o 
   2   4  11       56.95      192.25     53.76 o 
   4   4  11      301.84      392.91     57.35 o 
   6   4  11      735.04      865.63     65.93 o 
   8   4  11      469.70      484.93     69.06 o 
  10   4  11      801.66      758.70     84.95 o 
  12   4  11      508.59      596.68     79.53 o 
  14   4  11       27.09       30.61     92.78 o 
  16   4  11      119.11      231.64     72.38 o 
  18   4  11       18.06       30.19     76.16 o 
 -13   5  11        2.60      -23.22     60.65 o 
 -11   5  11        0.12      128.11     63.75 o 
  -9   5  11        1.23       -8.50     58.71 o 
  -7   5  11        4.13       17.38     58.20 o 
  -5   5  11       94.99      239.67     63.59 o 
  -3   5  11       46.01      116.87     57.20 o 
  -1   5  11       80.43       36.51     58.76 o 
   1   5  11       11.26       62.78     59.56 o 
   3   5  11       15.12      125.77     56.93 o 
   5   5  11        0.18      196.76     58.28 o 
   7   5  11        5.67       81.76     56.64 o 
 -32   0  12       75.44       44.78     59.34 o 
 -30   0  12       44.10      116.82     48.80 o 
 -28   0  12      127.52      137.47     52.28 o 
 -26   0  12      110.03       43.17     60.76 o 
 -24   0  12      168.69       83.38    101.52 o 
 -22   0  12      868.79      807.95     73.69 o 
 -20   0  12       73.56      121.73     82.32 o 
 -18   0  12     1363.23     1099.51     81.26 o 
 -16   0  12     2036.61     2076.99    301.07 o 
 -14   0  12       29.39        6.99     75.28 o 
 -12   0  12     3917.36     3775.40    330.42 o 
 -10   0  12     4796.83     5240.14    504.21 o 
  -8   0  12     4930.57     5289.12    505.42 o 
  -6   0  12     4552.27     4379.29    450.40 o 
  -4   0  12     1651.52     1628.24     95.52 o 
  -2   0  12     2427.56     2512.32     96.68 o 
   0   0  12     3056.44     2905.97     98.89 o 
   2   0  12      460.88      446.77     89.10 o 
   4   0  12     2007.06     2056.50    110.46 o 
   6   0  12    12487.81    12254.10    142.65 o 
   8   0  12     9686.39     8966.06    114.45 o 
  10   0  12     6688.18     6428.18    124.66 o 
  12   0  12      334.36      273.62     87.94 o 
  14   0  12     2265.99     2372.30     94.36 o 
  16   0  12      453.43      326.74     77.74 o 
  18   0  12     1073.54     1042.82    100.04 o 
  20   0  12       51.03       -5.05     93.20 o 
  22   0  12     1884.46     2116.78     98.25 o 
  24   0  12      207.68        8.21     76.06 o 
  26   0  12       66.40      268.04     89.00 o 
 -31   1  12        2.42       36.85     48.12 o 
 -29   1  12      226.44       64.41     52.05 o 
 -27   1  12      105.14      106.83     34.78 o 
 -25   1  12        7.84       81.60     72.97 o 
 -23   1  12      203.44      170.59     40.57 o 
 -21   1  12        1.90       39.64     45.85 o 
 -19   1  12        6.95       58.99     51.91 o 
 -17   1  12      490.21      545.47     51.82 o 
 -15   1  12      452.53      440.48     51.30 o 
 -13   1  12        3.27      103.46     48.24 o 
 -11   1  12      572.84      585.68     52.00 o 
  -9   1  12       17.07      100.81     52.78 o 
  -7   1  12      365.72      429.21     56.02 o 
  -5   1  12     2404.41     2481.05     99.37 o 
  -3   1  12      234.07      255.09     72.71 o 
  -1   1  12     1122.86     1188.00     72.67 o 
   1   1  12     3044.55     2960.38     95.57 o 
   3   1  12      324.84      357.98     64.16 o 
   5   1  12      440.66      606.19     60.32 o 
   7   1  12       44.98      136.06     72.53 o 
   9   1  12      488.54      479.45     67.92 o 
  11   1  12        7.34      -11.48     64.67 o 
  13   1  12       71.98       69.76     63.92 o 
  15   1  12       16.40      -48.00    120.24 o 
  17   1  12     1071.68     1110.41     90.21 o 
  19   1  12       41.11       81.95     66.35 o 
  21   1  12       34.19       -1.17     73.69 o 
  23   1  12      295.29      279.80     53.07 o 
  25   1  12        2.02        3.57     59.96 o 
 -30   2  12       14.94       -8.25     37.09 o 
 -28   2  12        9.60       33.66     35.58 o 
 -26   2  12       99.67      185.34     54.74 o 
 -24   2  12      432.95      399.71     55.49 o 
 -22   2  12      322.24      287.09     36.39 o 
 -20   2  12     1566.93     1473.67     89.60 o 
 -18   2  12      593.39      474.35     69.21 o 
 -16   2  12        6.49       76.15     45.13 o 
 -14   2  12      119.47       95.69     44.89 o 
 -12   2  12      582.58      701.16     50.18 o 
 -10   2  12     1300.53     1434.09     62.09 o 
  -8   2  12     6067.34     5956.40     80.51 o 
  -6   2  12     2540.49     2326.35    102.37 o 
  -4   2  12       57.98       91.95     74.45 o 
  -2   2  12      781.15      707.39     74.99 o 
   0   2  12      444.47      411.93     73.24 o 
   2   2  12      233.68      304.95     81.32 o 
   4   2  12     1115.69     1137.14     75.61 o 
   6   2  12      627.91      630.88     57.26 o 
   8   2  12     2428.40     2515.70     65.16 o 
  10   2  12      257.77      235.45     55.91 o 
  12   2  12       42.24       47.00     60.86 o 
  14   2  12        5.83       52.27     59.98 o 
  16   2  12      304.79      272.02     61.25 o 
  18   2  12      885.30      842.58     61.34 o 
  20   2  12     2806.97     2600.99     72.27 o 
  22   2  12      169.26      157.96     60.38 o 
  24   2  12       11.71       69.12     47.95 o 
 -27   3  12       19.93      127.42     37.69 o 
 -25   3  12      301.41      252.06     53.27 o 
 -23   3  12       44.60       67.27     37.02 o 
 -21   3  12       99.64      124.86     53.86 o 
 -19   3  12      355.98      452.89     89.23 o 
 -17   3  12      289.42      347.64     41.78 o 
 -15   3  12     1099.06     1492.52    197.98 o 
 -13   3  12     2282.39     2306.34    327.54 o 
 -11   3  12      453.50      376.54     59.99 o 
  -9   3  12      494.81      639.72     69.65 o 
  -7   3  12      196.08      317.84    126.42 o 
  -5   3  12     1084.74     1234.49     81.71 o 
  -3   3  12     1634.60     1749.62     73.51 o 
  -1   3  12      587.35      553.79     79.32 o 
   1   3  12      537.09      644.41     50.43 o 
   3   3  12     1076.46     1179.70     54.40 o 
   5   3  12      183.94      139.63     61.39 o 
   7   3  12      303.79      300.01     61.26 o 
   9   3  12      785.89      865.05     82.03 o 
  11   3  12      280.63      331.69     59.27 o 
  13   3  12      915.75      962.59     60.54 o 
  15   3  12      728.38      697.20    223.19 o 
  17   3  12       15.35       31.04     59.12 o 
  19   3  12      292.30      293.93    100.52 o 
  21   3  12        1.36      -64.15     64.15 o 
 -22   4  12       34.97      160.67     42.78 o 
 -20   4  12        0.24      -11.61     44.99 o 
 -18   4  12        0.03       32.42     47.66 o 
 -16   4  12       29.34       87.55     42.29 o 
 -14   4  12      168.65      248.21     78.21 o 
 -12   4  12        0.50      -46.43     46.43 o 
 -10   4  12       35.52       85.28     47.19 o 
  -8   4  12        4.95       84.79     51.41 o 
  -6   4  12      192.73      227.26     59.34 o 
  -4   4  12       12.94       -8.94     54.39 o 
  -2   4  12       20.42       37.19     57.21 o 
   0   4  12       37.28      103.90     48.96 o 
   2   4  12        8.93      138.58     64.78 o 
   4   4  12        4.16       99.86     46.56 o 
   6   4  12       63.99      125.13     69.94 o 
   8   4  12       71.44      166.95     82.32 o 
  10   4  12       18.94      -41.07     67.08 o 
  12   4  12       33.83        2.42     76.69 o 
  14   4  12      277.61      194.09     92.36 o 
  16   4  12       19.34       55.23     71.53 o 
 -11   5  12      271.73      110.27     55.97 o 
  -9   5  12      100.93      112.35     58.71 o 
  -7   5  12       84.14      132.09     49.39 o 
  -5   5  12      154.38      144.03     45.40 o 
  -3   5  12      147.67      177.69     53.70 o 
  -1   5  12      279.95      188.85     58.96 o 
   1   5  12      328.94      312.12     95.62 o 
   3   5  12      145.90      243.02     63.71 o 
   5   5  12       16.55       89.21     77.69 o 
 -31   1  13      233.26      104.59     35.69 o 
 -29   1  13      177.36      160.58     38.06 o 
 -27   1  13      225.60      228.83     62.19 o 
 -25   1  13       15.79       -3.32     75.45 o 
 -23   1  13      181.79      142.87     46.82 o 
 -21   1  13      716.79      718.99     59.20 o 
 -19   1  13      411.34      302.23     46.72 o 
 -17   1  13      585.37      528.30     48.54 o 
 -15   1  13      732.72      802.30     48.68 o 
 -13   1  13      809.25      735.42     51.54 o 
 -11   1  13     1104.20     1144.35     48.57 o 
  -9   1  13      419.75      502.16     50.88 o 
  -7   1  13      557.97      487.94     58.94 o 
  -5   1  13     5844.72     5283.48     88.85 o 
  -3   1  13     3299.77     3493.71     90.31 o 
  -1   1  13     1980.53     1814.27    129.50 o 
   1   1  13       68.31       96.43     77.91 o 
   3   1  13       28.15      -27.28     68.25 o 
   5   1  13      548.86      472.76     59.31 o 
   7   1  13     1339.58     1537.22     61.76 o 
   9   1  13     1009.04     1278.80    117.87 o 
  11   1  13     2018.26     1923.96     66.77 o 
  13   1  13     2475.59     2750.70     68.64 o 
  15   1  13      608.71      607.51     67.94 o 
  17   1  13       32.09       19.24     65.60 o 
  19   1  13      102.75       47.76     58.69 o 
  21   1  13       67.17      184.11    130.50 o 
  23   1  13      402.70      420.77     90.42 o 
  25   1  13      438.63      531.67     66.79 o 
 -28   2  13       14.68       -6.69     35.23 o 
 -26   2  13      253.53      306.38     39.11 o 
 -24   2  13      105.13      167.39     51.87 o 
 -22   2  13      307.17      347.78     44.28 o 
 -20   2  13      363.30      293.20    106.13 o 
 -18   2  13        5.98       37.05     42.38 o 
 -16   2  13      520.45      484.62     43.61 o 
 -14   2  13       52.19      138.48     44.68 o 
 -12   2  13       59.45       81.76     62.24 o 
 -10   2  13      660.07      681.55     64.44 o 
  -8   2  13      292.82      315.60     79.44 o 
  -6   2  13      616.37      452.76     59.38 o 
  -4   2  13     2042.09     2195.78    252.84 o 
  -2   2  13       71.14      131.24     66.21 o 
   0   2  13     1199.61     1098.63     77.74 o 
   2   2  13      719.19      735.78    149.80 o 
   4   2  13       37.44       10.33     56.58 o 
   6   2  13     1310.15     1212.30     63.13 o 
   8   2  13        3.87       33.87     58.72 o 
  10   2  13      163.04      161.54     50.34 o 
  12   2  13      360.99      392.81     60.63 o 
  14   2  13       71.64      238.07     58.23 o 
  16   2  13      164.08      201.45     58.46 o 
  18   2  13      685.69      700.27     87.31 o 
  20   2  13       35.01       36.19     66.96 o 
  22   2  13      217.57      264.95     96.20 o 
 -25   3  13       15.59       11.43     40.74 o 
 -23   3  13       56.00       10.03     39.29 o 
 -21   3  13       83.43      117.48     37.41 o 
 -19   3  13      445.63      446.58     49.61 o 
 -17   3  13       95.77      175.93     44.90 o 
 -15   3  13      121.24      152.85     53.53 o 
 -13   3  13      118.34      139.69     62.06 o 
 -11   3  13       12.85       16.19     54.65 o 
  -9   3  13      232.90      185.47     65.11 o 
  -7   3  13       27.88       91.94     55.97 o 
  -5   3  13       35.85       85.69     65.43 o 
  -3   3  13     1413.90     1372.44     81.69 o 
  -1   3  13      534.84      690.70     69.18 o 
   1   3  13        0.42       44.26     45.26 o 
   3   3  13       83.42       56.56     44.93 o 
   5   3  13       27.56       50.46     65.16 o 
   7   3  13       27.89      122.96     66.03 o 
   9   3  13      259.73      271.56     65.39 o 
  11   3  13      129.28      188.16     56.63 o 
  13   3  13       30.24       -5.96     52.34 o 
  15   3  13      113.34       80.17     51.70 o 
  17   3  13       76.58       67.97     50.72 o 
  19   3  13       28.40       45.94     58.32 o 
 -20   4  13      105.08      129.57     51.84 o 
 -18   4  13       97.51      149.72     44.58 o 
 -16   4  13      137.56      135.60     44.68 o 
 -14   4  13      235.67      255.45     51.90 o 
 -12   4  13      246.13      435.10    106.74 o 
 -10   4  13      199.23      160.89     46.63 o 
  -8   4  13      522.92      642.53    113.56 o 
  -6   4  13      222.21      202.27     58.55 o 
  -4   4  13      272.21      209.95     84.87 o 
  -2   4  13       26.22       87.79     61.68 o 
   0   4  13       75.41       79.42     56.18 o 
   2   4  13      140.85      202.62    100.20 o 
   4   4  13      489.11      651.18    105.04 o 
   6   4  13      435.94      450.34     51.90 o 
   8   4  13      273.06      407.43     75.85 o 
  10   4  13      338.75      343.57     73.53 o 
  12   4  13       42.05       51.34     89.00 o 
  14   4  13       68.09       30.72     73.22 o 
  -5   5  13        5.89      117.10     54.73 o 
  -3   5  13        0.97       33.39     56.64 o 
  -1   5  13       16.08      145.06     55.40 o 
 -30   0  14      279.62       78.73     87.79 o 
 -28   0  14      110.85      177.23     87.31 o 
 -26   0  14      166.03      280.85     67.73 o 
 -24   0  14      755.30      546.21     59.64 o 
 -22   0  14      282.20      334.15     68.41 o 
 -20   0  14      147.63       70.70     62.17 o 
 -18   0  14     1193.69     1256.55     64.71 o 
 -16   0  14      691.19      556.15    138.65 o 
 -14   0  14     4934.12     5358.55    605.94 o 
 -12   0  14     3075.79     2904.43    399.85 o 
 -10   0  14      375.12      423.14     81.48 o 
  -8   0  14     1992.21     2368.47    277.46 o 
  -6   0  14      300.90      238.38     94.15 o 
  -4   0  14       17.85       33.35     86.68 o 
  -2   0  14     6006.76     6078.40    124.87 o 
   0   0  14     2999.25     2932.58    113.61 o 
   2   0  14     2258.66     2492.54    113.09 o 
   4   0  14     1554.99     1446.57     90.57 o 
   6   0  14     1814.05     2087.79    202.19 o 
   8   0  14       59.41      159.58    104.25 o 
  10   0  14     2355.67     2323.91    109.83 o 
  12   0  14     1784.97     1934.58    100.46 o 
  14   0  14     1363.07     1552.29    101.62 o 
  16   0  14      844.81      901.75     80.58 o 
  18   0  14      123.38      217.13     94.68 o 
  20   0  14       52.82      276.14     91.73 o 
  22   0  14       38.56       68.06     91.31 o 
  24   0  14        2.54       56.39     75.53 o 
 -29   1  14        2.22       67.52     36.39 o 
 -27   1  14       79.66       41.12     38.77 o 
 -25   1  14       89.89       79.49     57.90 o 
 -23   1  14      102.41       56.04     82.69 o 
 -21   1  14      101.79      224.32     53.07 o 
 -19   1  14      574.14      560.02     63.38 o 
 -17   1  14      593.23      605.40     57.20 o 
 -15   1  14      506.49      542.19     63.29 o 
 -13   1  14      207.68      206.34     50.57 o 
 -11   1  14      330.19      282.25     55.35 o 
  -9   1  14       20.50       56.19     57.40 o 
  -7   1  14      922.12     1016.77     60.85 o 
  -5   1  14       80.62       52.26     64.21 o 
  -3   1  14      859.74      916.65     80.17 o 
  -1   1  14     1195.68     1165.77     82.95 o 
   1   1  14       64.20      223.93     70.75 o 
   3   1  14     1134.22     1281.72     73.19 o 
   5   1  14     1815.36     1753.09    128.64 o 
   7   1  14     1113.86     1259.67     99.04 o 
   9   1  14      167.02      322.81     62.21 o 
  11   1  14      691.05      772.03     83.47 o 
  13   1  14      278.63      517.18     66.78 o 
  15   1  14       36.95       84.95     59.33 o 
  17   1  14       89.08      203.40    125.18 o 
  19   1  14      133.74      165.95     67.33 o 
  21   1  14      469.98      451.12     60.39 o 
  23   1  14       92.31       91.00     57.14 o 
 -28   2  14      187.88      282.32     49.51 o 
 -26   2  14      260.54      209.32     37.08 o 
 -24   2  14       23.00       53.20     44.68 o 
 -22   2  14      242.13      167.02     43.89 o 
 -20   2  14      170.22      127.65     41.65 o 
 -18   2  14      180.36      100.52     69.71 o 
 -16   2  14     1434.39     1622.71     89.68 o 
 -14   2  14      347.31      370.03     45.62 o 
 -12   2  14        3.27       47.32     53.13 o 
 -10   2  14       69.26        0.15     54.52 o 
  -8   2  14        4.58       -9.04     55.76 o 
  -6   2  14       22.24       86.86     68.36 o 
  -4   2  14      198.75      197.82    117.35 o 
  -2   2  14      142.88      137.66     64.94 o 
   0   2  14     3279.60     3175.16    350.41 o 
   2   2  14     3845.60     3540.14    454.82 o 
   4   2  14       63.70       94.26     44.39 o 
   6   2  14       10.13       46.99     52.46 o 
   8   2  14        2.60       18.78     57.12 o 
  10   2  14       45.24       23.43     55.11 o 
  12   2  14      858.70     1011.68     53.04 o 
  14   2  14      738.48      863.59     58.33 o 
  16   2  14      251.43      446.92    103.15 o 
  18   2  14      448.39      559.31     69.25 o 
  20   2  14       13.65       -8.13    121.40 o 
 -25   3  14       29.01      121.45     47.01 o 
 -23   3  14      152.93      159.34     39.64 o 
 -21   3  14      366.98      337.39     38.06 o 
 -19   3  14       40.09       69.18     45.61 o 
 -17   3  14      250.48      286.32     49.32 o 
 -15   3  14      223.64      186.33     57.37 o 
 -13   3  14      148.47       62.19     52.65 o 
 -11   3  14      400.76      464.00     54.73 o 
  -9   3  14      218.42      248.14     62.94 o 
  -7   3  14      295.39      307.96     66.30 o 
  -5   3  14      527.37      609.76     67.21 o 
  -3   3  14       83.15       89.61     72.60 o 
  -1   3  14      122.31      201.27    127.55 o 
   1   3  14      202.87      298.50     50.76 o 
   3   3  14       53.17      104.62     46.06 o 
   5   3  14      316.41      354.17     51.60 o 
   7   3  14      932.84     1036.14    134.80 o 
   9   3  14      743.67      847.80    194.97 o 
  11   3  14      224.45      302.58    190.53 o 
  13   3  14      436.92      195.02    154.77 o 
  15   3  14       49.52      127.41     50.05 o 
  17   3  14        3.25       16.77     50.77 o 
 -18   4  14       12.09      -10.37     45.73 o 
 -16   4  14       47.89       95.62     47.69 o 
 -14   4  14       26.56       27.08     41.81 o 
 -12   4  14       79.42       57.18     47.41 o 
 -10   4  14       32.72      131.73     50.75 o 
  -8   4  14        2.36       93.63     77.21 o 
  -6   4  14        0.06       12.92     68.98 o 
  -4   4  14        2.67      -23.55     73.40 o 
  -2   4  14       73.38      132.91     88.47 o 
   0   4  14       25.10      -52.66     52.66 o 
   2   4  14        4.17        3.69    103.30 o 
   4   4  14       24.29      172.33    160.00 o 
   6   4  14       78.51      116.31     50.57 o 
   8   4  14      180.83      219.76     73.53 o 
  10   4  14      142.51      -64.80     76.79 o 
  12   4  14       45.40       97.31     72.90 o 
 -29   1  15      101.54      251.91     40.62 o 
 -27   1  15       77.73       60.30     76.17 o 
 -25   1  15       93.18      152.59     42.37 o 
 -23   1  15      244.89      158.85     42.65 o 
 -21   1  15      376.73      292.05     51.71 o 
 -19   1  15      363.27      285.20     41.87 o 
 -17   1  15        5.55      106.06     44.20 o 
 -15   1  15       28.99      -21.15     87.50 o 
 -13   1  15      697.49      673.32     59.90 o 
 -11   1  15     2707.84     2872.62    155.82 o 
  -9   1  15     2437.26     2277.59    101.97 o 
  -7   1  15      933.13      804.46     69.43 o 
  -5   1  15      500.77      543.69     68.22 o 
  -3   1  15        3.35       59.70    150.22 o 
  -1   1  15       18.30       23.37    108.41 o 
   1   1  15       20.48       71.06     89.05 o 
   3   1  15     1074.75     1202.52    129.71 o 
   5   1  15     3578.97     3900.70    118.72 o 
   7   1  15     3207.71     3513.30    100.11 o 
   9   1  15       86.94      181.99     64.52 o 
  11   1  15        3.61       84.39     93.99 o 
  13   1  15       45.02      100.26     52.78 o 
  15   1  15      271.37       92.78     59.30 o 
  17   1  15      955.11     1136.12     68.66 o 
  19   1  15      198.62      133.85     71.48 o 
  21   1  15      417.75      393.44     54.93 o 
 -26   2  15       20.00       92.12     75.09 o 
 -24   2  15       59.62        5.30     41.74 o 
 -22   2  15       35.30      -20.38     52.03 o 
 -20   2  15        8.51       -0.90     43.06 o 
 -18   2  15      538.95      394.05     44.56 o 
 -16   2  15       73.81       64.11     44.72 o 
 -14   2  15      845.74      678.88     50.79 o 
 -12   2  15      287.46      301.17     50.31 o 
 -10   2  15       68.28      131.12     58.50 o 
  -8   2  15       39.94        9.77     52.52 o 
  -6   2  15       71.69      123.86     72.27 o 
  -4   2  15       76.69       13.89     71.51 o 
  -2   2  15      614.10      492.68     64.07 o 
   0   2  15      943.52     1112.69    149.33 o 
   2   2  15      196.12      370.21     67.54 o 
   4   2  15      263.23      230.11     41.96 o 
   6   2  15        2.88      116.06     50.52 o 
   8   2  15      263.68      250.57     50.01 o 
  10   2  15      128.57      216.87     56.28 o 
  12   2  15      426.62      589.45    122.32 o 
  14   2  15       27.16      174.61     52.10 o 
  16   2  15      157.61      200.23     58.67 o 
  18   2  15       26.30      -23.43     63.70 o 
  20   2  15        0.82       63.43     89.58 o 
 -23   3  15       83.95      125.90     48.12 o 
 -21   3  15      244.60      249.68     39.81 o 
 -19   3  15       30.58       25.77     67.39 o 
 -17   3  15        0.39       91.73     48.28 o 
 -15   3  15        4.58      -29.25     78.75 o 
 -13   3  15       11.25      -52.02     52.02 o 
 -11   3  15      123.09      177.86     56.75 o 
  -9   3  15      109.60      117.85     61.67 o 
  -7   3  15        8.38      -65.32    143.17 o 
  -5   3  15        3.39       21.90     71.42 o 
  -3   3  15      203.62      359.26     75.11 o 
  -1   3  15        2.33       21.23     70.79 o 
   1   3  15      196.38      146.90     46.72 o 
   3   3  15      333.40      500.40     80.42 o 
   5   3  15      356.45      298.55     47.41 o 
   7   3  15      217.99      220.63     56.72 o 
   9   3  15        3.64      -27.10     50.27 o 
  11   3  15      413.20      241.41    154.17 o 
  13   3  15       24.02        2.58     49.25 o 
  15   3  15       21.33      165.82     98.86 o 
 -16   4  15      108.36      112.58     43.09 o 
 -14   4  15      157.28       87.83     48.56 o 
 -12   4  15      113.44      159.59     47.95 o 
 -10   4  15       65.18        5.68     47.30 o 
  -8   4  15      223.37      150.84    149.01 o 
  -6   4  15        6.06       86.10     58.51 o 
  -4   4  15      341.30      219.25    138.76 o 
  -2   4  15      249.86      162.65     71.17 o 
   0   4  15      208.09      349.21     65.54 o 
   2   4  15      258.66      375.95     77.95 o 
   4   4  15       20.30      -42.48     84.89 o 
   6   4  15        9.32      -58.13     58.13 o 
   8   4  15      145.64      182.25     52.00 o 
 -28   0  16       87.51      119.30     97.47 o 
 -26   0  16      413.17      248.33     58.06 o 
 -24   0  16      166.27      171.10     55.22 o 
 -22   0  16      253.81      177.53     58.44 o 
 -20   0  16       51.78       50.45     99.36 o 
 -18   0  16       17.47       59.53     76.43 o 
 -16   0  16      740.46      736.73     66.54 o 
 -14   0  16      488.08      365.31     63.24 o 
 -12   0  16       24.51       65.88     58.84 o 
 -10   0  16     1411.51     1373.15    129.45 o 
  -8   0  16     2032.45     2030.83     95.52 o 
  -6   0  16     3224.84     3065.66    119.19 o 
  -4   0  16     2358.72     2627.72     95.20 o 
  -2   0  16      940.49      949.40    103.30 o 
   0   0  16       10.38      -67.54     83.42 o 
   2   0  16        4.18      -72.48     81.00 o 
   4   0  16      114.93      151.75     55.34 o 
   6   0  16        6.42      -37.91     59.90 o 
   8   0  16      873.98     1004.21     67.96 o 
  10   0  16     1826.72     1663.90    100.04 o 
  12   0  16     1341.00     1487.38     81.42 o 
  14   0  16      374.75      368.19     76.79 o 
  16   0  16        1.41       65.33     78.27 o 
  18   0  16       62.59      224.70     93.84 o 
  20   0  16      963.17     1200.51     97.73 o 
 -27   1  16        0.25       67.11     78.83 o 
 -25   1  16        1.21      -10.09     67.07 o 
 -23   1  16        0.13       44.05     49.31 o 
 -21   1  16      403.33      316.78     40.39 o 
 -19   1  16      199.06      142.70     61.10 o 
 -17   1  16       23.86       57.12     41.10 o 
 -15   1  16      674.15      706.83     47.89 o 
 -13   1  16       79.61      151.88     42.19 o 
 -11   1  16       37.14       90.02     52.11 o 
  -9   1  16      296.10      217.98     52.37 o 
  -7   1  16        8.57      105.98    108.04 o 
  -5   1  16        3.50      114.76     78.69 o 
  -3   1  16      325.43      383.64     70.98 o 
  -1   1  16       36.20      219.62     61.44 o 
   1   1  16      197.02      177.91     61.70 o 
   3   1  16      444.96      418.26     60.51 o 
   5   1  16      106.32      144.91     39.92 o 
   7   1  16      168.51      262.76     43.31 o 
   9   1  16      121.94      161.89     95.21 o 
  11   1  16       31.96      -11.68     48.80 o 
  13   1  16       22.13      104.59     59.24 o 
  15   1  16       59.56      116.20     58.51 o 
  17   1  16        1.34       56.91     50.92 o 
  19   1  16      181.34      297.89     60.04 o 
 -26   2  16        0.38        6.33     46.25 o 
 -24   2  16      141.03      121.69     42.75 o 
 -22   2  16      136.78      155.88     40.06 o 
 -20   2  16      157.10      151.87     59.91 o 
 -18   2  16      591.95      556.69     46.41 o 
 -16   2  16      237.95      374.55     41.76 o 
 -14   2  16        1.07      116.55     51.46 o 
 -12   2  16       41.71       29.56     55.42 o 
 -10   2  16       44.06      194.01     51.49 o 
  -8   2  16       91.55      208.50     81.42 o 
  -6   2  16     1392.76     1309.28     73.67 o 
  -4   2  16       38.60       84.37     67.27 o 
  -2   2  16       10.56        2.00     70.41 o 
   0   2  16      256.61      237.55     66.80 o 
   2   2  16      245.95      215.81     58.84 o 
   4   2  16      769.75      950.60     64.38 o 
   6   2  16      717.13      687.92     70.74 o 
   8   2  16      274.75      270.39     56.92 o 
  10   2  16      814.68      963.50     81.20 o 
  12   2  16       71.98      171.21     51.01 o 
  14   2  16       97.19      137.79     48.71 o 
  16   2  16        0.68       42.37     48.16 o 
  18   2  16       29.71      -31.98     65.18 o 
 -21   3  16       27.16       27.80     42.62 o 
 -19   3  16       16.22       55.11     48.01 o 
 -17   3  16       27.62       53.06     80.35 o 
 -15   3  16        8.11       74.66     48.16 o 
 -13   3  16      191.94      254.74     53.25 o 
 -11   3  16      225.39      204.38     52.90 o 
  -9   3  16       62.41        6.88     65.84 o 
  -7   3  16      108.03       73.72     63.60 o 
  -5   3  16      956.75      808.56     64.95 o 
  -3   3  16       53.10       77.26     70.89 o 
  -1   3  16      491.21      636.44    138.76 o 
   1   3  16      158.14      191.46     44.87 o 
   3   3  16       36.21       43.10     42.65 o 
   5   3  16      301.04      366.96     99.75 o 
   7   3  16       58.62       93.63     41.78 o 
   9   3  16       76.14       72.00     49.80 o 
  11   3  16      246.41      129.70     59.88 o 
  13   3  16       87.53       92.99     49.64 o 
 -12   4  16       20.17       57.98     48.30 o 
 -10   4  16        1.39       11.64     61.44 o 
  -8   4  16       94.51       25.68     61.85 o 
  -6   4  16        8.60      243.99    166.11 o 
  -4   4  16      103.84      -22.36     62.50 o 
  -2   4  16        0.56       39.29     50.03 o 
   0   4  16       48.94       72.05    121.13 o 
   2   4  16        5.96      109.63     52.02 o 
   4   4  16       34.07       54.70     51.03 o 
 -25   1  17       25.32       36.86     40.93 o 
 -23   1  17        1.94       15.40     37.22 o 
 -21   1  17       44.66      140.40     40.14 o 
 -19   1  17      624.69      488.48     69.71 o 
 -17   1  17      299.79      366.50     49.01 o 
 -15   1  17      428.26      324.93     43.32 o 
 -13   1  17      425.74      499.67     69.13 o 
 -11   1  17      113.94       73.71     44.60 o 
  -9   1  17       52.27       56.09     80.90 o 
  -7   1  17       58.09      137.17     79.58 o 
  -5   1  17       73.69       99.17     66.13 o 
  -3   1  17     2370.55     2092.00    155.90 o 
  -1   1  17     1375.19     1140.44     72.86 o 
   1   1  17      318.08      267.84     60.24 o 
   3   1  17      125.18      198.45     53.84 o 
   5   1  17      141.45       63.70     57.33 o 
   7   1  17      171.73      284.67     53.60 o 
   9   1  17      320.60      501.86     52.77 o 
  11   1  17      442.79      498.96     46.54 o 
  13   1  17      835.55     1025.76     60.40 o 
  15   1  17      543.45      577.63     55.54 o 
  17   1  17        1.01       75.76     68.80 o 
 -24   2  17       67.38      134.00     43.05 o 
 -22   2  17       65.93       34.43     81.95 o 
 -20   2  17      159.82      238.21     41.04 o 
 -18   2  17      198.27      121.44     43.41 o 
 -16   2  17       86.40      122.52     47.06 o 
 -14   2  17      141.08      116.19     89.25 o 
 -12   2  17       43.07       60.91     44.78 o 
 -10   2  17       37.59       73.40     50.09 o 
  -8   2  17      189.80      202.32     61.87 o 
  -6   2  17        9.62      -90.68     90.68 o 
  -4   2  17       12.53      -16.65     98.31 o 
  -2   2  17      215.37      261.46     95.10 o 
   0   2  17      110.46       75.46     58.38 o 
   2   2  17      523.71      490.70     50.59 o 
   4   2  17      531.63      617.52     55.88 o 
   6   2  17       43.42      136.70     40.66 o 
   8   2  17      400.54      460.76     46.52 o 
  10   2  17       23.95       63.21     53.22 o 
  12   2  17       38.00      106.40     49.03 o 
  14   2  17        1.83        7.83     47.75 o 
  16   2  17        2.51       53.69     48.56 o 
 -19   3  17        7.11       89.77     55.54 o 
 -17   3  17      161.86      140.92     56.24 o 
 -15   3  17       22.05       52.81     48.01 o 
 -13   3  17       20.35      105.42     50.93 o 
 -11   3  17       37.69       -5.31     52.56 o 
  -9   3  17       26.98       18.99     73.64 o 
  -7   3  17       23.29       42.47     65.96 o 
  -5   3  17       90.88      266.53     63.27 o 
  -3   3  17      157.66      307.96     94.73 o 
  -1   3  17      480.93      472.68     63.21 o 
   1   3  17      202.17      305.97     49.61 o 
   3   3  17      122.83       96.24     43.78 o 
   5   3  17        3.21       29.72     59.23 o 
   7   3  17        6.09       13.60     42.92 o 
   9   3  17       10.22       44.39     43.71 o 
  11   3  17      131.14       26.95     53.89 o 
  -8   4  17      218.41       92.63     85.26 o 
  -6   4  17      351.84      213.72     62.13 o 
  -4   4  17        9.43      124.79     71.17 o 
  -2   4  17       10.90       81.84     46.26 o 
 -24   0  18      346.64      298.50     56.60 o 
 -22   0  18      231.47      295.45     56.45 o 
 -20   0  18       10.92      145.48     66.33 o 
 -18   0  18      155.16      203.46     77.79 o 
 -16   0  18      478.68      365.33     59.33 o 
 -14   0  18      139.10      148.72     61.82 o 
 -12   0  18     1135.37     1085.00    105.41 o 
 -10   0  18      847.34      434.15    104.25 o 
  -8   0  18      298.43      115.61    100.25 o 
  -6   0  18      535.90      520.41    100.46 o 
  -4   0  18       63.89      -86.79     98.15 o 
  -2   0  18       31.22      103.51     81.95 o 
   0   0  18      496.10      593.73     83.21 o 
   2   0  18      821.08      794.76     81.95 o 
   4   0  18       41.83      -48.30     59.55 o 
   6   0  18     1315.52     1623.75     77.69 o 
   8   0  18      168.72      191.83     57.93 o 
  10   0  18       91.18       71.05     51.59 o 
  12   0  18      131.47      315.98     63.58 o 
  14   0  18      175.37       41.34     93.20 o 
  16   0  18      531.77      633.08     79.53 o 
 -25   1  18       78.94       65.46     48.63 o 
 -23   1  18       10.91       18.81     38.90 o 
 -21   1  18       39.60       77.65     49.01 o 
 -19   1  18       49.79       59.69     44.55 o 
 -17   1  18      234.89      221.24     40.50 o 
 -15   1  18      161.07      117.75     51.68 o 
 -13   1  18       46.71      158.59     47.81 o 
 -11   1  18      228.77      365.72     61.71 o 
  -9   1  18        1.72      108.09    154.80 o 
  -7   1  18        4.33       59.36     59.25 o 
  -5   1  18       32.03       98.81     91.10 o 
  -3   1  18      163.91      228.14     66.53 o 
  -1   1  18        1.49      142.56     82.47 o 
   1   1  18       29.83      145.58     58.78 o 
   3   1  18        3.26       52.40     41.41 o 
   5   1  18      173.49      332.11     76.27 o 
   7   1  18      342.37      259.87     40.72 o 
   9   1  18        2.21       94.94     61.74 o 
  11   1  18      180.37      276.25     58.59 o 
  13   1  18      115.28      133.36     48.52 o 
  15   1  18       22.08      103.73     49.64 o 
 -22   2  18       12.06       72.16     43.18 o 
 -20   2  18       34.34       59.19     40.72 o 
 -18   2  18       24.90       87.98     75.66 o 
 -16   2  18        3.72      -15.81     55.81 o 
 -14   2  18      310.13      257.82     50.30 o 
 -12   2  18      126.75      196.43     60.52 o 
 -10   2  18      258.11      397.11     65.91 o 
  -8   2  18      328.96      241.12     59.38 o 
  -6   2  18        1.26      -23.81     57.99 o 
  -4   2  18        0.83      129.93     65.17 o 
  -2   2  18        3.69      -26.35     97.20 o 
   0   2  18       29.54       75.96     64.36 o 
   2   2  18      986.72     1077.17     79.64 o 
   4   2  18     1505.63     1492.89     98.56 o 
   6   2  18       75.56       23.74     53.46 o 
   8   2  18        4.94       22.11     43.46 o 
  10   2  18       22.96      112.24     39.85 o 
  12   2  18       17.95      -37.32     51.77 o 
 -17   3  18        5.98      113.16     86.74 o 
 -15   3  18       79.89       84.92     50.36 o 
 -13   3  18      127.27       59.91     84.22 o 
 -11   3  18       15.10       54.33     98.83 o 
  -9   3  18       13.27       15.27     60.89 o 
  -7   3  18       28.10       17.99     98.31 o 
  -5   3  18      159.38       93.34     59.50 o 
  -3   3  18      975.38      815.58    122.61 o 
  -1   3  18      284.70      238.01     63.61 o 
   1   3  18       31.24        5.38     43.52 o 
   3   3  18       86.63      112.36     52.87 o 
   5   3  18        3.69       70.40     40.31 o 
   7   3  18       20.56       85.11     40.26 o 
 -21   1  19      172.71      236.04     44.41 o 
 -19   1  19       31.79       78.00     74.10 o 
 -17   1  19      156.77      106.22     39.80 o 
 -15   1  19        5.01      -54.65     54.65 o 
 -13   1  19       17.27        3.50     44.50 o 
 -11   1  19      285.24      155.46     64.88 o 
  -9   1  19      358.53      339.10     63.55 o 
  -7   1  19      530.37      357.45     58.19 o 
  -5   1  19      322.26      325.51     56.35 o 
  -3   1  19      156.57      324.38     68.14 o 
  -1   1  19       59.52      118.68     57.53 o 
   1   1  19       56.42       31.41     58.74 o 
   3   1  19        6.97       55.17     62.12 o 
   5   1  19      408.03      560.33     43.84 o 
   7   1  19      214.67      310.24     38.90 o 
   9   1  19      344.62      277.41     43.58 o 
  11   1  19       13.71       -7.92     63.97 o 
  13   1  19       10.00       40.31     63.85 o 
 -20   2  19       32.05       35.29     85.83 o 
 -18   2  19       32.13       58.21     46.33 o 
 -16   2  19      173.21      129.60     48.98 o 
 -14   2  19       14.98      164.64     46.91 o 
 -12   2  19       21.84      164.66     91.73 o 
 -10   2  19       41.55       54.90     86.84 o 
  -8   2  19       16.83      120.09     52.53 o 
  -6   2  19       42.91      -29.17     94.62 o 
  -4   2  19       73.13       79.97     63.64 o 
  -2   2  19       20.83       13.83     56.57 o 
   0   2  19      270.52      211.31     60.23 o 
   2   2  19      239.94      230.05     42.53 o 
   4   2  19       36.99      145.92     41.89 o 
   6   2  19       57.01       69.96     49.74 o 
   8   2  19       13.07       43.99     48.20 o 
  10   2  19       29.45       42.65     60.25 o 
 -13   3  19       24.47       43.20    101.62 o 
 -11   3  19       25.08       73.65     61.06 o 
  -9   3  19       34.58       14.18     68.03 o 
  -7   3  19       18.49      109.29     59.32 o 
  -5   3  19        6.18      -27.89     58.35 o 
  -3   3  19        1.38       20.55     64.53 o 
  -1   3  19        8.61       60.57     44.86 o 
   1   3  19        2.42       13.07     46.97 o 
   3   3  19       59.32       -5.22     48.82 o 
 -20   0  20      137.06      170.20     71.43 o 
 -18   0  20      408.35      183.40     62.80 o 
 -16   0  20       37.17       70.68     55.84 o 
 -14   0  20      387.10      307.70     82.26 o 
 -12   0  20       10.42       35.98     79.84 o 
 -10   0  20      147.64       93.63     82.37 o 
  -8   0  20       44.93      294.45     94.57 o 
  -6   0  20      174.07      133.60     75.85 o 
  -4   0  20      631.24      357.57     97.94 o 
  -2   0  20      744.27      724.39     83.00 o 
   0   0  20      130.91      208.61     92.05 o 
   2   0  20       10.88        7.99     76.90 o 
   4   0  20        2.37       42.62     51.69 o 
   6   0  20        1.14      -39.45     52.71 o 
   8   0  20      604.83      800.24     61.62 o 
  10   0  20      600.40      586.61     66.50 o 
 -19   1  20       98.95       73.43     50.64 o 
 -17   1  20       18.66       66.40     64.56 o 
 -15   1  20        1.05       28.05     49.83 o 
 -13   1  20      149.55      175.49     56.46 o 
 -11   1  20       10.23      206.48     65.34 o 
  -9   1  20       18.53      -23.30    109.25 o 
  -7   1  20       24.83       99.64    119.66 o 
  -5   1  20       34.49       23.49     69.11 o 
  -3   1  20       35.00     -106.72    106.72 o 
  -1   1  20        0.26       19.01     69.06 o 
   1   1  20        4.99       66.17     53.63 o 
   3   1  20      146.62      266.91     72.59 o 
   5   1  20      201.50      150.97     39.30 o 
   7   1  20       28.04       -9.58     39.59 o 
   9   1  20       39.81      135.14     38.84 o 
 -16   2  20      138.91      131.74     51.17 o 
 -14   2  20       13.53       93.18     58.47 o 
 -12   2  20        3.88      102.41    132.34 o 
 -10   2  20       38.64       84.86     65.55 o 
  -8   2  20      140.20       31.58     57.61 o 
  -6   2  20      113.99      140.53     58.94 o 
  -4   2  20      509.28      274.06     67.82 o 
  -2   2  20       53.49      144.72     55.91 o 
   0   2  20       10.64       55.97     74.48 o 
   2   2  20        3.04       31.74     40.74 o 
   4   2  20       16.89       72.21     42.46 o 
   6   2  20        9.82       59.45     51.08 o 
 -15   1  21       43.97       40.72     81.84 o 
 -13   1  21      128.04      125.67     61.72 o 
 -11   1  21      195.61       48.17     56.59 o 
  -9   1  21      137.93      125.96     59.95 o 
  -7   1  21       14.30       95.42     59.43 o 
  -5   1  21       45.56       75.32     74.11 o 
  -3   1  21       11.83       -4.33     54.86 o 
  -1   1  21      227.59      170.75     59.85 o 
   1   1  21      301.37      233.12     73.27 o 
   3   1  21       83.14       61.09     38.65 o 
   5   1  21      128.68      108.83     37.16 o 
 -10   2  21        5.91       -6.02     84.95 o 
  -8   2  21       22.10      107.71     52.53 o 
  -6   2  21       95.09      109.09     59.13 o 
  -4   2  21       14.03       88.92     65.85 o 
  -2   2  21        9.36       -9.08     65.27 o 
   0   2  21       41.98       93.58     56.07 o 
 -12   0  22       18.15       31.35     96.36 o 
 -10   0  22       59.08      195.46     77.11 o 
  -8   0  22       50.21      304.02     76.69 o 
  -6   0  22       50.12       25.88     95.41 o 
  -4   0  22      114.47      208.92     92.47 o 
  -2   0  22       78.99       44.29     91.10 o 
   0   0  22       76.17      226.70     91.21 o 
   2   0  22      100.30      234.20     58.61 o 
 -11   1  22        2.83       17.21    152.64 o 
  -9   1  22       28.63       77.51     82.32 o 
  -7   1  22        0.21      -26.48     60.21 o 
  -5   1  22        3.58       38.09     57.93 o 
  -3   1  22       22.90      -43.72     76.11 o 
  -1   1  22        8.02      -62.90     86.63 o 
                                                 
